# Supplementary material for: High-Order Epistasis in Catalytic Power of Dihydrofolate Reductase Gives Rise to a Rugged Fitness Landscape in the Presence of Trimethoprim Selection
Source: Mol Biol Evol. 2019 Apr 15;36(7):1533–50. doi: 10.1093/molbev/msz086 (PMC6573477; doi:10.1093/molbev/msz086)
Supplement: Supplement_Material_msz086 [file supplement_material_msz086.zip]

Archive with 9 entries (9 files):
- Supplementary Video.mp4
- Supplementary_Figures.pdf
- Table-S1.xlsx
- Table-S2.xlsx
- Table-S3.xlsx
- Table-S4.xlsx
- Table-S5.xlsx
- Table-S6.xlsx
- Table-S7.xlsx
