# Supplementary material for: High-Order Epistasis in Catalytic Power of Dihydrofolate Reductase Gives Rise to a Rugged Fitness Landscape in the Presence of Trimethoprim Selection
Source: Mol Biol Evol. 2019 Apr 15;36(7):1533–50. doi: 10.1093/molbev/msz086 (PMC6573477; doi:10.1093/molbev/msz086)
Supplement: Supplement_Material_msz086 [file supplement_material_msz086.zip › Table-S1.xlsx]

## Sheet: WGS Results
Culture	Evidence	Position	Mutation	Annotation	Gene	Description
C1	RA	49769	G→A	intergenic (+138/‑54)	pfolA	dhfr promoter mutation (g-31a)
C1	RA	49898	G→A	A26T (GCC→ACC)	folA →	dihydrofolate reductase
C1	RA	49905	T→G	L28R (CTC→CGC)	folA →	dihydrofolate reductase
C1	RA	486126	A→G	E122E (GAA→GAG)	acrR →	DNA‑binding transcriptional repressor
C1	RA	486129	2 bp→TA	coding (369‑370/648 nt)	acrR →	DNA‑binding transcriptional repressor
C1	RA	486132	Δ1 bp	coding (372/648 nt)	acrR →	DNA‑binding transcriptional repressor
C1	JC	780841	Δ78 bp		[lysW]	[lysW]
C1	RA	3440446	C→G	R195P (CGT→CCT)	rpoA ←	RNA polymerase, alpha subunit
C2	RA	49791	G→A	intergenic (+160/‑32)	pfolA	dhfr promoter mutation (g-9a)
C2	RA	49903	T→G	D27E (GAT→GAG)	folA →	dihydrofolate reductase
C2	RA	50280	T→C	F153S (TTT→TCT)	folA →	dihydrofolate reductase
C2	RA	137818	T→A	F246I (TTC→ATC)	cueO →	multicopper oxidase (laccase)
C2	RA	390576	C→T	pseudogene (326/1458 nt)	yaiT →	predicted protein;putative structure; Not classified; putative flagellin structural protein; interrupted by IS3
C2	RA	848149	G→A	intergenic (‑145/+259)	glnH ← / ← dps	glutamine transporter subunit/Fe‑binding and storage protein; stress‑inducible DNA‑binding protetin
C2	RA	4549000	T→A	C65S (TGC→AGC)	fimH →	minor component of type 1 fimbriae
C3	RA	49791	G→A	intergenic (+160/‑32)	pfolA	dhfr promoter mutation (g-9a)
C3	JC JC	486025	IS5 (–) +4 bp	coding (265‑268/648 nt)	acrR →	DNA‑binding transcriptional repressor
C3	RA	3440923	C→T	G36D (GGC→GAC)	rpoA ←	RNA polymerase, alpha subunit
C4	RA	49791	G→A	intergenic (+160/‑32)	pfolA	dhfr promoter mutation (g-9a)
C4	RA	3440923	C→T	G36D (GGC→GAC)	rpoA ←	RNA polymerase, alpha subunit
C4	RA	3923708	C→T	intergenic (‑28/+36)	rsmG ← / ← mnmG	16S rRNA m(7)G527 methyltransferase, SAM‑dependent; glucose‑inhibited cell‑division protein/5‑methylaminomethyl‑2‑thiouridine modification at tRNA U34
C5	RA	49765	C→T	intergenic (+134/‑58)	pfolA	dhfr promoter mutation (c-35t)
C5	RA	49898	G→A	A26T (GCC→ACC)	folA →	dihydrofolate reductase
C5	RA	49910	T→A	W30R (TGG→AGG)	folA →	dihydrofolate reductase
C5	RA	50102	A→C	I94L (ATT→CTT)	folA →	dihydrofolate reductase
C5	RA	50336	G→T	intergenic (+34/+44)	folA → / ← apaH	dihydrofolate reductase/diadenosine tetraphosphatase
C5	JC JC	486025	IS5 (–) +4 bp	coding (265‑268/648 nt)	acrR →	DNA‑binding transcriptional repressor
C5	JC	780841	Δ78 bp		[lysW]	[lysW]
C6	RA	49765	C→T	intergenic (+134/‑58)	pfolA	dhfr promoter mutation (c-35t)
C6	RA	49898	G→A	A26T (GCC→ACC)	folA →	dihydrofolate reductase
C6	RA	49905	T→G	L28R (CTC→CGC)	folA →	dihydrofolate reductase
C6	RA	49910	T→G	W30G (TGG→GGG)	folA →	dihydrofolate reductase
C6	MC JC	780841	Δ78 bp		[lysW]	[lysW]
C6	RA	3440459	G→A	R191C (CGT→TGT)	rpoA ←	RNA polymerase, alpha subunit
C7	RA	49769	G→A	intergenic (+138/‑54)	pfolA	dhfr promoter mutation (g-31a)
C7	RA	49898	G→A	A26T (GCC→ACC)	folA →	dihydrofolate reductase
C7	RA	49905	T→G	L28R (CTC→CGC)	folA →	dihydrofolate reductase
C7	RA	1760945	C→T	D283N (GAT→AAT)	sufD ←	component of SufBCD Fe‑S cluster assembly scaffold
C7	MC JC	2073106	Δ75 bp	coding (1568‑1642/3120 nt)	flu →	CP4‑44 prophage; antigen 43 (Ag43) phase‑variable biofilm formation autotransporter
C7	MC JC	3815859	Δ82 bp		[rph]–[rph]	[rph], [rph]
C7	RA	4277905	C→A	A146E (GCA→GAA)	soxR →	DNA‑binding transcriptional dual regulator, Fe‑S center for redox‑sensing
C8	RA	49765	C→T	intergenic (+134/‑58)	pfolA	dhfr promoter mutation (c-35t)
C8	RA	49905	T→G	L28R (CTC→CGC)	folA →	dihydrofolate reductase
C8	RA	50280	T→C	F153S (TTT→TCT)	folA →	dihydrofolate reductase
C8	JC JC	156851	IS2 (–) +5 bp	coding (29‑33/585 nt)	yadN ←	predicted fimbrial‑like adhesin protein
C8	RA	3440135	A→T	S299T (TCT→ACT)	rpoA ←	RNA polymerase, alpha subunit
C8	RA	3501916	G→A	G217S (GGT→AGT)	frlB →	fructoselysine‑6‑P‑deglycase
C9	RA	49765	C→T	intergenic (+134/‑58)	pfolA	dhfr promoter mutation (c-35t)
C9	RA	49903	T→G	D27E (GAT→GAG)	folA →	dihydrofolate reductase
C9	RA	49905	T→G	L28R (CTC→CGC)	folA →	dihydrofolate reductase
C9	RA	50281	T→G	F153L (TTT→TTG)	folA →	dihydrofolate reductase
C9	JC JC	559215	IS5 (–) +4 bp	coding (242‑245/693 nt)	sfmC →	pilin chaperone, periplasmic
C10	RA	49791	G→A	intergenic (+160/‑32)	pfolA	dhfr promoter mutation (g-9a)
C10	RA	49905	T→G	L28R (CTC→CGC)	folA →	dihydrofolate reductase
C10	RA	50280	T→C	F153S (TTT→TCT)	folA →	dihydrofolate reductase
C10	MC JC	780841	Δ78 bp		[lysW]	[lysW]
C10	RA	4183097	A→T	Q618L (CAG→CTG)	rpoB →	RNA polymerase, beta subunit
C11	RA	49765	C→T	intergenic (+134/‑58)	pfolA	dhfr promoter mutation (c-35t)
C11	RA	49898	G→A	A26T (GCC→ACC)	folA →	dihydrofolate reductase
C11	RA	49910	T→A	W30R (TGG→AGG)	folA →	dihydrofolate reductase
C11	RA	50115	G→C	R98P (CGC→CCC)	folA →	dihydrofolate reductase
C11	JC	3815859	Δ82 bp		[rph]–[rph]	[rph], [rph]
C12	RA	49769	G→A	intergenic (+138/‑54)	pfolA	dhfr promoter mutation (g-31a)
C12	RA	49898	G→A	A26T (GCC→ACC)	folA →	dihydrofolate reductase
C12	RA	49905	T→G	L28R (CTC→CGC)	folA →	dihydrofolate reductase
C12	RA	1760945	C→T	D283N (GAT→AAT)	sufD ←	component of SufBCD Fe‑S cluster assembly scaffold
C12	RA	4277905	C→A	A146E (GCA→GAA)	soxR →	DNA‑binding transcriptional dual regulator, Fe‑S center for redox‑sensing
C13	RA	49765	C→T	intergenic (+134/‑58)	pfolA	dhfr promoter mutation (c-35t)
C13	RA	49905	T→G	L28R (CTC→CGC)	folA →	dihydrofolate reductase
C13	RA	50280	T→C	F153S (TTT→TCT)	folA →	dihydrofolate reductase
C13	JC JC	1101923	IS5 (+) +4 bp	coding (202‑205/417 nt)	csgF ←	outer membrane protein required for curli nucleation by CsgB
C13	JC	3815859	Δ82 bp		[rph]–[rph]	[rph], [rph]
C13	RA	4277830	G→A	G121D (GGT→GAT)	soxR →	DNA‑binding transcriptional dual regulator, Fe‑S center for redox‑sensing
