# Supplementary material for: High-Order Epistasis in Catalytic Power of Dihydrofolate Reductase Gives Rise to a Rugged Fitness Landscape in the Presence of Trimethoprim Selection
Source: Mol Biol Evol. 2019 Apr 15;36(7):1533–50. doi: 10.1093/molbev/msz086 (PMC6573477; doi:10.1093/molbev/msz086)
Supplement: Supplement_Material_msz086 [file supplement_material_msz086.zip › Table-S2.xlsx]

## Sheet: Summary
Allele	Km (Conventional)	kcat (Conventional)	Average Km (New Method)	Standard Deviation of Km (New Method)	standard error of the mean for Km (New Method)	Average kcat (New Method)	Standard Deviation of kcat (New Method)	Standard Error of the Mean for kcat (New Method)
WT	1.44	11.1	2.37	0.673573	0.388887	14.3467	7.5264	4.34537
WT	1.57	11.27	2.112	1.72085	0.769587	12.102	1.80622	0.807765
WT	1.61	4.89	1.74333	0.610071	0.24906	5.49833	2.33567	0.953535
W30R	2.56	16.95	1.8525	0.854571	0.427286	13.1075	2.58006	1.29003
W30R	1.96	15.32	3.025	1.5365	0.76825	14.405	2.37656	1.18828
L28R	2.96	1.11	2.5225	1.32744	0.663719	1.3925	0.355657	0.177828
L28R	1.6	6.88	0.718571	0.315247	0.119152	6.66714	0.537206	0.203045
R98P	20.58	2.96	11.28	4.13373	2.38661	3.22333	0.712835	0.411555
D27E	117	19.9	105.172	23.1819	10.3672	22.002	4.46404	1.99638
D27E	98.52	14.9	55.195	26.1276	18.475	12.61	3.76181	2.66
D27E	90.62	15.21	104.535	53.5633	37.875	15.84	3.91737	2.77
P21L-W30R	19.51	7.4	16.625	3.35876	2.375	7.265	0.00707107	0.005
P21L-W30R	11.94	5.33	16.32	1.75362	1.24	6.24	0.0848528	0.06
L28R-W30R	0.63	0.94	0.975	0.292404	0.146202	0.905	0.143411	0.0717054
L28R-W30R	1.63	1.04	1.385	0.454423	0.227211	1.085	0.215793	0.107897
P21L-A26T	25.19	4.037	24.61	5.34315	2.67158	5.1025	1.12547	0.562737
P21L-A26T	24.93	4.002	19.87	3.95776	2.28502	4.08	0.242487	0.14

## Sheet: Km
Allele	Km (Conventional)	Km (New Method) Replicate-1	Km (New Method) Replicate-2	Km (New Method) Replicate-3	Km (New Method) Replicate-4	Km (New Method) Replicate-5	Km (New Method) Replicate-6	Km (New Method) Replicate-7
WT	1.44	3.14	1.89	2.08
WT	1.57	0.86	0.75	4.17	3.81	0.97
WT	1.61	1.36	2.14	2.55	0.8	1.74	1.87
W30R	2.56	3.12	1.35	1.33	1.61
W30R	1.96	5.18	2.94	1.61	2.37
L28R	2.96	4.49	2.14	1.81	1.65
L28R	1.6	0.39	0.41	0.47	0.68	0.94	1.2	0.94
R98P	20.58	10.97	7.31	15.56
D27E	117	68.09	130.9	115.17	103.43	108.27
D27E	98.52	36.72	73.67
D27E	90.62	66.66	142.41
P21L-W30R	19.51	19	14.25
P21L-W30R	11.94	17.56	15.08
L28R-W30R	0.63	1.19	0.77	0.68	1.26
L28R-W30R	1.63	1.18	0.94	1.42	2
P21L-A26T	25.19	23.41	17.54	28.86	28.63
P21L-A26T	24.93	24.12	19.2	16.29

## Sheet: kcat
Allele	kcat (Conventional)	kcat (New Method) Replicate-1	kcat (New Method) Replicate-2	kcat (New Method) Replicate-3	kcat (New Method) Replicate-4	kcat (New Method) Replicate-5	kcat (New Method) Replicate-6	kcat (New Method) Replicate-7
WT	11.1	10.81	22.99	9.24
WT	11.27	14.2	13.91	11.06	10.98	10.36
WT	4.89	8.58	4.24	7.6	6.28	2.93	3.36
W30R	16.95	12.96	9.71	13.85	15.91
W30R	15.32	15.51	11.59	17.04	13.48
L28R	1.11	1.88	1.42	1.2	1.07
L28R	6.88	6.99	5.88	6.2	7.14	7.04	7.17	6.25
R98P	2.96	3.43	2.43	3.81
D27E	19.9	14.95	27.17	23.81	22.04	22.04
D27E	14.9	9.95	15.27
D27E	15.21	13.07	18.61
P21L-W30R	7.4	7.27	7.26
P21L-W30R	5.33	6.3	6.18
L28R-W30R	0.94	0.83	0.83	0.84	1.12
L28R-W30R	1.04	0.95	0.94	1.05	1.4
P21L-A26T	4.037	4.39	3.9	5.98	6.14
P21L-A26T	4.002	4.34	4.04	3.86
