# Supplementary material for: High-Order Epistasis in Catalytic Power of Dihydrofolate Reductase Gives Rise to a Rugged Fitness Landscape in the Presence of Trimethoprim Selection
Source: Mol Biol Evol. 2019 Apr 15;36(7):1533–50. doi: 10.1093/molbev/msz086 (PMC6573477; doi:10.1093/molbev/msz086)
Supplement: Supplement_Material_msz086 [file supplement_material_msz086.zip › Table-S3.xlsx]

## Sheet: Summary
Mutant	mean(Km)±sem	mean(kcat)±sem	mean(Ki)±sem
WT	2.86±0.24	5.36±0.60	4.59±0.76
I5F	7.68±1.04	3.78±0.54	11.90±2.70
M20I	3.57±0.19	7.69±1.21	2.90±0.45
P21L	4.08±0.49	3.19±0.56	10.34±0.43
A26T	7.65±1.10	3.70±0.30	10.09±1.94
D27E	56.40±5.25	14.31±1.49	20.21±3.11
L28R	0.95±0.09	1.13±0.05	61.94±4.73
W30G	9.49±2.12	8.18±0.70	10.20±1.22
W30R	4.97±0.30	8.62±1.05	10.53±2.42
I94L	14.87±1.44	7.71±1.45	19.15±2.99
R98P	34.93±4.65	2.82±0.41	137.44±14.57
F153S	11.32±3.29	5.62±1.22	17.00±2.28

## Sheet: Km
Mutant	mean(Km)±sem	Replica-1	Replica-2	Replica-3	Replica-4	Replica-5	Replica-6	Replica-7	Replica-8	Replica-9	Replica-10	Replica-11	Replica-12	Replica-13	Replica-14	Replica-15	Replica-16	Replica-17	Replica-18	Replica-19	Replica-20	Replica-21	Replica-22	Replica-23	Replica-24	Replica-25	Replica-26
WT	2.86±0.24	1.34	1.62	1.45	1.42	3.23	2.81	3.04	2.61	4.37	3.7	3.42	4.4	3.21	2.97	2.84	3.26
I5F	7.68±1.04	4.59	6.62	13.01	6.57	6.98	13.5	12.23	4.46	5.54	5.57	5.37
M20I	3.57±0.19	3.86	3.36	3.58	3.3	4.63	4.75	3.48	2.73	3.37	3.48	2.76
P21L	4.08±0.49	7.77	3.68	4.36	5.71	3.84	3.26	3.18	3.03	2.62	3.33
A26T	7.65±1.10	3.76	5.18	14.45	7.79	10.03	6.72	9.22	7.38	4.29
D27E	56.40±5.25	45.78	47.12	98.41	30.58	24.72	24.72	31.32	65.3	86.77	52.52	41.75	50.21	37.9	73.3	67.54	131.23	80.1	65.21	77.08	44.2	24.5	53.07	51.98	48.3
L28R	0.95±0.09	0.55	1.9	0.57	1.26	1.29	1.15	0.61	0.56	0.52	0.97	0.62	0.69	1.3	1.02	1.28	0.93	0.96	0.97
W30G	9.49±2.12	3.7	5.41	5.02	6.9	7.77	6.44	5.75	4.71	18.7	31.01	27.81	7.15	5.05	5.43	5.77	5.28
W30R	4.97±0.30	4.01	2.98	2.84	7.34	7.9	7.23	7.78	4.64	6.07	3.85	4.1	5.74	3.69	4.14	4.27	4.83	4.3	3.34	3.91	3.43	3.36	5.77	6.42	5.23	6.18	5.86
I94L	14.87±1.44	17.54	16.78	5.89	11.75	22.73	17.65	12.14	14.4	13	16.78
R98P	34.93±4.65	38.85	23.82	24.12	16.41	51.38	32.32	40.06	52.44
F153S	11.32±3.29	23.01	28.08	21.65	6.65	5.21	4.52	4.55	4.66	3.51

## Sheet: kcat
Mutant	mean(kcat)±sem	Replica-1	Replica-2	Replica-3	Replica-4	Replica-5	Replica-6	Replica-7	Replica-8	Replica-9	Replica-10	Replica-11	Replica-12	Replica-13	Replica-14	Replica-15	Replica-16	Replica-17	Replica-18	Replica-19	Replica-20	Replica-21	Replica-22	Replica-23	Replica-24	Replica-25	Replica-26
WT	5.36±0.60	6.75	4.89	12.14	9.27	7.06	4.8	4.65	4.4	3.58	2.99	4.85	5.02	4	3.68	3.87	3.79
I5F	3.78±0.54	6.59	1.83	1.82	3.14	2.99	2.19	1.99	4.48	5.6	5.46	5.5
M20I	7.69±1.21	5.29	4.14	5.1	4.1	4.62	4.23	13.23	11.45	12.93	12.91	6.64
P21L	3.19±0.56	3.95	6.74	5.65	3.46	1.87	1.78	2.12	2.14	2.03	2.13
A26T	3.70±0.30	3.56	4.87	4.76	3.33	4.6	3.42	3.6	3.06	2.14
D27E	14.31±1.49	13.66	13.09	27.98	2.63	2.15	2.15	2.41	13.94	18.46	11.58	9.49	10.81	10.07	15.24	13.14	17.65	18.74	14.86	17.41	23.06	14.01	24.9	23.63	22.32
L28R	1.13±0.05	1.32	1.29	1.29	0.5	1.2	1.13	1.08	0.99	0.88	0.98	0.92	0.98	1.39	1.28	1.22	1.43	1.24	1.22
W30G	8.18±0.70	15.37	9.16	8.6	7.89	4.87	6.49	5.22	3.71	6.18	8.05	6.69	10.8	8.18	9.88	9.94	9.81
W30R	8.62±1.05	20.47	23.71	15.48	3.99	3.91	1.3	1.21	2.2	5.3	8.62	9	7.71	6.11	5.84	5.64	5.8	5.12	11.61	11.64	10.54	10.13	11.3	11.62	10.18	10.04	5.52
I94L	7.71±1.45	9.66	8.38	3.55	19.71	7.87	6.17	4.63	5.31	5.45	6.33
R98P	2.82±0.41	2.76	1.75	1.83	1.27	4.72	3.07	3.2	3.92
F153S	5.62±1.22	4.78	13.31	9.98	2.45	1.98	4.42	4.54	4.88	4.25

## Sheet: Ki
Mutant	mean(Ki)±sem	Replica-1	Replica-2	Replica-3	Replica-4	Replica-5	Replica-6	Replica-7	Replica-8
WT	4.59±0.76	8.65	3.98	5.87	2.99	3.87	3.39	3.41
I5F	11.90±2.70	19.44	8.35	7.67	12.13
M20I	2.90±0.45	2.34	2.58	3.79
P21L	10.34±0.43	9.43	11.26	11.29	10.42	9.29
A26T	10.09±1.94	10.56	19.41	8.26	6.52	8.26	7.53
D27E	20.21±3.11	17.65	26.72	27.9	17.3	11.47
L28R	61.94±4.73	50.63	56.23	63.87	53.23	65.28	56.7	87.62
W30G	10.20±1.22	9.47	11.67	9.43	3.67	13.37	11.43	12.34
W30R	10.53±2.42	9.64	6.08	18.9	23.22	3.58	6.62	7.57	8.64
I94L	19.15±2.99	26.98	12.59	22.1	22.36	11.71
R98P	137.44±14.57	141.98	148.02	95.96	163.81
F153S	17.00±2.28	12.63	18.07	20.31
