# Supplementary material for: High-Order Epistasis in Catalytic Power of Dihydrofolate Reductase Gives Rise to a Rugged Fitness Landscape in the Presence of Trimethoprim Selection
Source: Mol Biol Evol. 2019 Apr 15;36(7):1533–50. doi: 10.1093/molbev/msz086 (PMC6573477; doi:10.1093/molbev/msz086)
Supplement: Supplement_Material_msz086 [file supplement_material_msz086.zip › Table-S4.xlsx]

## Sheet: Summary
	Presence/Absence							Measured Values
Mutant #	WT	P21L	A26T	L28R	W30R	W30G	I94L	Km	kcat	Ki	V0	V0-WT	V0_normalized	log10(V0normalized)
0	1	0	0	0	0	0	0	2.85562	5.35875	4.59429	0.0872441	0.0872441	1	0
1	1	0	0	0	0	0	1	14.866	7.706	19.148	0.0703976	0.0872441	0.806904	-0.0931783
2	1	0	0	0	1	0	0	4.96962	8.615	10.5312	0.123285	0.0872441	1.41311	0.150176
3	1	0	0	0	1	0	1	17.295	16.5012	54.485	0.138457	0.0872441	1.587	0.200577
4	1	0	0	0	0	1	0	9.49375	8.1775	10.1971	0.0929525	0.0872441	1.06543	0.0275253
5	1	0	0	0	0	1	1	147.322	94.8526	2517.42	0.148372	0.0872441	1.70065	0.230615
6	1	0	0	1	0	0	0	0.952778	1.13	61.9371	0.0209994	0.0872441	0.240697	-0.61853
7	1	0	0	1	0	0	1	3.72	2.27475	1053.76	0.0350609	0.0872441	0.401871	-0.395913
8	1	0	0	1	1	0	0	0.545	0.448829	920.06	0.00860156	0.0872441	0.0985919	-1.00616
9	1	0	0	1	1	0	1	1.18	1.2408	5237.06	0.0226754	0.0872441	0.259908	-0.58518
10	1	0	0	1	0	1	0	0.645	1.945	309.32	0.0369913	0.0872441	0.423997	-0.372637
11	1	0	0	1	0	1	1	1.9625	2.346	5758.68	0.0405532	0.0872441	0.464824	-0.332711
12	1	0	1	0	0	0	0	7.64667	3.70444	10.09	0.0459685	0.0872441	0.526895	-0.278276
13	1	0	1	0	0	0	1	11.05	5.60317	88.4374	0.0594816	0.0872441	0.681784	-0.166353
14	1	0	1	0	1	0	0	7.62	6.812	82.055	0.0846421	0.0872441	0.970176	-0.0131493
15	1	0	1	0	1	0	1	75.4625	52.015	3183.39	0.147833	0.0872441	1.69447	0.229035
16	1	0	1	0	0	1	0	14.865	16.2315	96.77	0.148287	0.0872441	1.69968	0.230367
17	1	0	1	0	0	1	1	52.3525	24.9008	21788.3	0.0959899	0.0872441	1.10025	0.0414897
18	1	0	1	1	0	0	0	1.865	1.68475	309.065	0.0293204	0.0872441	0.336073	-0.473566
19	1	0	1	1	0	0	1	4.435	4.01525	10381.9	0.0592744	0.0872441	0.679409	-0.167869
20	1	0	1	1	1	0	0	0.5875	1.4175	3041.27	0.0270774	0.0872441	0.310363	-0.50813
21	1	0	1	1	1	0	1	1.11	1.0595	44568.1	0.0194618	0.0872441	0.223073	-0.651553
22	1	0	1	1	0	1	0	0.8725	1.56075	4784.37	0.0291784	0.0872441	0.334445	-0.475675
23	1	0	1	1	0	1	1	3.1825	1.0905	175285	0.017384	0.0872441	0.199257	-0.700586
24	1	1	0	0	0	0	0	4.078	3.187	10.338	0.0480607	0.0872441	0.550876	-0.258946
25	1	1	0	0	0	0	1	40.9075	49.009	292.685	0.229411	0.0872441	2.62953	0.419878
26	1	1	0	0	1	0	0	15.77	11.7788	202.37	0.104163	0.0872441	1.19393	0.0769774
27	1	1	0	0	1	0	1	37.445	6.208	1295.53	0.0310742	0.0872441	0.356175	-0.448336
28	1	1	0	0	0	1	0	12.52	3.7455	140.21	0.0374251	0.0872441	0.42897	-0.367574
29	1	1	0	0	0	1	1	25.225	0.817	5153.04	0.00541418	0.0872441	0.0620579	-1.2072
30	1	1	0	1	0	0	0	0.545	0.2441	230.6	0.00467804	0.0872441	0.0536201	-1.27067
31	1	1	0	1	0	0	1	1.5025	0.3119	2734.19	0.00556865	0.0872441	0.0638284	-1.19499
32	1	1	0	1	1	0	0	0.735	0.0578667	4402.91	0.00109306	0.0872441	0.0125288	-1.90209
33	1	1	0	1	1	0	1	1.6125	0.0586667	59118.3	0.00103927	0.0872441	0.0119122	-1.92401
34	1	1	0	1	0	1	0	0.8625	0.0843667	3412.96	0.00157842	0.0872441	0.018092	-1.74251
35	1	1	0	1	0	1	1	2.77	0.0536	72488.7	0.000877538	0.0872441	0.0100584	-1.99747
36	1	1	1	0	0	0	0	6.6025	3.41975	48.47	0.0447553	0.0872441	0.512989	-0.289892
37	1	1	1	0	0	0	1	15.995	9.2837	2894.52	0.0814503	0.0872441	0.933591	-0.0298436
38	1	1	1	0	1	0	0	5.6	3.122	500.835	0.0431215	0.0872441	0.494263	-0.306042
39	1	1	1	0	1	0	1	50.395	3.0522	60124.4	0.0121321	0.0872441	0.13906	-0.856799
40	1	1	1	0	0	1	0	27.805	3.142	1857.07	0.0194889	0.0872441	0.223384	-0.650949
41	1	1	1	0	0	1	1	28.0575	0.149933	209403	0.000924202	0.0872441	0.0105933	-1.97497
42	1	1	1	1	0	0	0	0.6425	0.194	5579.09	0.00369032	0.0872441	0.0422988	-1.37367
43	1	1	1	1	0	0	1	2.14	0.105733	87945.7	0.00180556	0.0872441	0.0206954	-1.68413
44	1	1	1	1	1	0	0	1.3525	0.04616	42119	0.000833063	0.0872441	0.00954864	-2.02006
45	1	1	1	1	1	0	1	8.35	0.033915	779866	0.000406655	0.0872441	0.00466111	-2.33151
46	1	1	1	1	0	1	0	1.2325	0.03632	112401	0.000661205	0.0872441	0.0075788	-2.1204
47	1	1	1	1	0	1	1	8.6275	0.011885	4.2469e+06	0.000140634	0.0872441	0.00161196	-2.79264
