# Supplementary material for: High-Order Epistasis in Catalytic Power of Dihydrofolate Reductase Gives Rise to a Rugged Fitness Landscape in the Presence of Trimethoprim Selection
Source: Mol Biol Evol. 2019 Apr 15;36(7):1533–50. doi: 10.1093/molbev/msz086 (PMC6573477; doi:10.1093/molbev/msz086)
Supplement: Supplement_Material_msz086 [file supplement_material_msz086.zip › Table-S5.xlsx]

## Sheet: Summary
	(Mutants with P21L) / (Mutants without P21L)			(Mutants with A26T) / (Mutants without A26T)			(Mutants with L28R) / (Mutants without L28R)			(Mutants with W30G / (Mutants without W30G)			(Mutants with W30R) / (Mutants without W30R)			(Mutants with I94L) / (Mutants without I94L)
	Km	kcat	Ki	Km	kcat	Ki	Km	kcat	Ki	Km	kcat	Ki	Km	kcat	Ki	Km	kcat	Ki
Geometric Mean	1.15714	0.11797	10.3457	1.37392	0.676218	12.2644	0.0914975	0.0483878	28.8046	1.21368	0.661728	9.28671	1.79369	0.544306	20.816	3.56392	1.21825	24.7007
