# Supplementary material for: High-Order Epistasis in Catalytic Power of Dihydrofolate Reductase Gives Rise to a Rugged Fitness Landscape in the Presence of Trimethoprim Selection
Source: Mol Biol Evol. 2019 Apr 15;36(7):1533–50. doi: 10.1093/molbev/msz086 (PMC6573477; doi:10.1093/molbev/msz086)
Supplement: Supplement_Material_msz086 [file supplement_material_msz086.zip › Table-S6.xlsx]

## Sheet: Frequencies of Genotypes
Promoter mutation allowed?							No	No	No	No	Yes	Yes	Yes	Yes
Fitness Threshold (% of V(WT))							0.001	0.01	0.1	0.5	0.001	0.01	0.1	0.5
	Mutations						Genotype Frequencies seen in Simulations				Genotype Frequencies seen in Simulations
Prot #	Promoter	P21	A26	L28	W30	I94
0	0	0	0	0	0	0	0.638872	0.455123	0.195926	0.0128164	0.693715	0.493439	0.257726	0.055912
1	0	0	0	0	0	1	0.166691	0.120772	0.079074	0	0.142658	0.109994	0.074697	0
2	0	0	0	0	1	0	0.19522	0.108464	0.032832	0.0035914	0.163421	0.103591	0.039604	0.0105812
3	0	0	0	0	1	1	0.060241	0.040215	0.031947	0.0018026	0.043813	0.031533	0.024075	0.0034678
4	0	0	0	0	2	0	0.13875	0.117036	0.051561	0.0097432	0.122061	0.103252	0.057839	0.0181332
5	0	0	0	0	2	1	0.066237	0.066495	0.065471	0.0054836	0.047328	0.047704	0.047132	0.0067738
6	0	0	0	1	0	0	0.166073	0.124447	0.03705	0	0.142687	0.113516	0.045096	0
7	0	0	0	1	0	1	0.057061	0.057096	0.027729	0	0.04136	0.041563	0.023503	0
8	0	0	0	1	1	0	0.062471	0.060403	0	0	0.044933	0.043496	0	0
9	0	0	0	1	1	1	0.031366	0.030325	0.019308	0	0.019058	0.018787	0.012035	0
10	0	0	0	1	2	0	0.067221	0.067048	0.018458	0	0.048071	0.047837	0.017524	0
11	0	0	0	1	2	1	0.032354	0.037079	0.032637	0	0.020063	0.022398	0.020061	0
12	0	0	1	0	0	0	0	0	0	0	0	0	0	0
13	0	0	1	0	0	1	0.027994	0.018579	0.018549	0	0.020618	0.014318	0.013171	0
14	0	0	1	0	1	0	0.032519	0.021506	0.013528	0.0017888	0.0233	0.016344	0.01107	0.0027336
15	0	0	1	0	1	1	0.020114	0.020078	0.020869	0.0018064	0.012563	0.01224	0.012797	0.00193
16	0	0	1	0	2	0	0.033011	0.032826	0.011303	0.0055264	0.023454	0.023839	0.010873	0.004362
17	0	0	1	0	2	1	0.02478	0.024445	0.024535	0.0128164	0.015206	0.014726	0.01489	0.0077726
18	0	0	1	1	0	0	0.027547	0.027701	0.013866	0	0.020282	0.020674	0.011605	0
19	0	0	1	1	0	1	0.018694	0.019801	0.018442	0	0.012008	0.012018	0.011712	0
20	0	0	1	1	1	0	0.021278	0.020068	0.009839	0	0.012958	0.012427	0.00631	0
21	0	0	1	1	1	1	0.003572	0.015089	0.011602	0	0.001937	0.007936	0.00608	0
22	0	0	1	1	2	0	0.022426	0.024665	0.0211	0	0.013487	0.015024	0.013106	0
23	0	0	1	1	2	1	0.000169	0.017572	0.017943	0	5.7e-05	0.009167	0.009468	0
24	0	1	0	0	0	0	0	0	0	0	0	0	0	0
25	0	1	0	0	0	1	0.031143	0.031569	0.005084	0	0.022518	0.022052	0.006175	0
26	0	1	0	0	1	0	0.03705	0.037268	0.002267	0	0.026109	0.026139	0.005973	0.000146
27	0	1	0	0	1	1	0.016858	0.01703	0.003136	0	0.010363	0.010507	0.003197	0
28	0	1	0	0	2	0	0.027789	0.018515	0.000385	0	0.020224	0.014488	0.0029	0
29	0	1	0	0	2	1	0.004705	0.004619	0	0	0.002952	0.00288	0	0
30	0	1	0	1	0	0	0.027617	0.013849	0	0	0.020436	0.011478	0	0
31	0	1	0	1	0	1	0.009788	0.010262	0	0	0.006205	0.006261	0	0
32	0	1	0	1	1	0	0.012325	0	0	0	0.007352	0	0	0
33	0	1	0	1	1	1	0.007231	0.002863	0	0	0.003738	0.001492	0	0
34	0	1	0	1	2	0	0.009197	0.009129	0	0	0.005788	0.005785	0	0
35	0	1	0	1	2	1	0.004025	0	0	0	0.002112	0	0	0
36	0	1	1	0	0	0	0	0	0	0	0	0	0	0
37	0	1	1	0	0	1	0.010331	0.009792	0.010652	0	0.006422	0.006057	0.00621	0
38	0	1	1	0	1	0	0.013329	0.013245	0.002224	0	0.008011	0.007868	0.002234	0
39	0	1	1	0	1	1	0.010823	0.010052	0.0049	0	0.005574	0.00519	0.002502	0
40	0	1	1	0	2	0	0.010082	0.010144	0.000276	0	0.006289	0.006301	0.001166	0
41	0	1	1	0	2	1	0.002434	0	0	0	0.001314	0	0	0
42	0	1	1	1	0	0	0.009838	0.009276	0	0	0.006216	0.005888	0	0
43	0	1	1	1	0	1	0.005459	0.004977	0	0	0.002895	0.002643	0	0
44	0	1	1	1	1	0	0.004289	0	0	0	0.002185	0	0	0
45	0	1	1	1	1	1	0.002053	0	0	0	0.00087	0	0	0
46	0	1	1	1	2	0	0.00567	0	0	0	0.002996	0	0	0
47	0	1	1	1	2	1	0.001004	0	0	0	0.000511	0	0	0
48	1	0	0	0	0	0	0	0	0	0	0.143213	0.075999	0.045488	0.028517
49	1	0	0	0	0	1	0	0	0	0	0.040892	0.040769	0.023961	0.0092152
50	1	0	0	0	1	0	0	0	0	0	0.049582	0.050143	0.022247	0.0089596
51	1	0	0	0	1	1	0	0	0	0	0.019196	0.019221	0.010892	0.0060598
52	1	0	0	0	2	0	0	0	0	0	0.040932	0.029174	0.023371	0.0144686
53	1	0	0	0	2	1	0	0	0	0	0.021188	0.021363	0.021015	0.01403
54	1	0	0	1	0	0	0	0	0	0	0.040944	0.040759	0.025537	0.0083974
55	1	0	0	1	0	1	0	0	0	0	0.017698	0.018013	0.018009	0.0058626
56	1	0	0	1	1	0	0	0	0	0	0.019949	0.019726	0.012635	0.0042556
57	1	0	0	1	1	1	0	0	0	0	0.002809	0.011272	0.008992	0.004169
58	1	0	0	1	2	0	0	0	0	0	0.019039	0.021621	0.019656	0.010198
59	1	0	0	1	2	1	0	0	0	0	0	0.012033	0.012441	0.004896
60	1	0	1	0	0	0	0	0	0	0	0	0	0	0
61	1	0	1	0	0	1	0	0	0	0	0.008774	0.008715	0.004971	0.0016734
62	1	0	1	0	1	0	0	0	0	0	0.010363	0.010512	0.0059	0.0036164
63	1	0	1	0	1	1	0	0	0	0	0.007183	0.007383	0.007249	0.004768
64	1	0	1	0	2	0	0	0	0	0	0.010638	0.01079	0.010664	0.0030936
65	1	0	1	0	2	1	0	0	0	0	0.002796	0.009093	0.009066	0.0057854
66	1	0	1	1	0	0	0	0	0	0	0.008711	0.008927	0.008704	0.0012544
67	1	0	1	1	0	1	0	0	0	0	0.002518	0.006851	0.006852	0.0016978
68	1	0	1	1	1	0	0	0	0	0	0.002682	0.007543	0.005434	0.0033038
69	1	0	1	1	1	1	0	0	0	0	0	0.001092	0.004893	0.0019982
70	1	0	1	1	2	0	0	0	0	0	0.002727	0.008336	0.008258	0.0038536
71	1	0	1	1	2	1	0	0	0	0	0	3.4e-05	0.006581	0.0026064
72	1	1	0	0	0	0	0	0	0	0	0	0	0	0
73	1	1	0	0	0	1	0	0	0	0	0.010192	0.01014	0.010021	0.0004692
74	1	1	0	0	1	0	0	0	0	0	0.012285	0.012122	0.012113	0.000494
75	1	1	0	0	1	1	0	0	0	0	0.006301	0.006215	0.006193	0.0005704
76	1	1	0	0	2	0	0	0	0	0	0.008995	0.008716	0.005064	5.3e-05
77	1	1	0	0	2	1	0	0	0	0	0.001705	0.001625	0.001246	0
78	1	1	0	1	0	0	0	0	0	0	0.008743	0.008653	0.002508	0
79	1	1	0	1	0	1	0	0	0	0	0.003566	0.003553	0.002391	0
80	1	1	0	1	1	0	0	0	0	0	0.00463	0.003524	0	0
81	1	1	0	1	1	1	0	0	0	0	0.00203	0.002243	0.000834	0
82	1	1	0	1	2	0	0	0	0	0	0.003316	0.003306	0.002081	0
83	1	1	0	1	2	1	0	0	0	0	0.001005	0.001286	0	0
84	1	1	1	0	0	0	0	0	0	0	0	0	0	0
85	1	1	1	0	0	1	0	0	0	0	0.00365	0.003702	0.003569	0.0008894
86	1	1	1	0	1	0	0	0	0	0	0.004922	0.004858	0.004864	0.0004998
87	1	1	1	0	1	1	0	0	0	0	0.001626	0.003972	0.003487	0.0018042
88	1	1	1	0	2	0	0	0	0	0	0.003659	0.003745	0.003716	5.08e-05
89	1	1	1	0	2	1	0	0	0	0	0.000989	0.00076	0	0
90	1	1	1	1	0	0	0	0	0	0	0.003371	0.003582	0.0021	0
91	1	1	1	1	0	1	0	0	0	0	0	0.002011	0.001114	0
92	1	1	1	1	1	0	0	0	0	0	0.001656	0.001174	0	0
93	1	1	1	1	1	1	0	0	0	0	0.000118	0.000525	0	0
94	1	1	1	1	2	0	0	0	0	0	0.001417	0.001727	0	0
95	1	1	1	1	2	1	0	0	0	0	6.4e-05	0.000268	0	0

## Sheet: Simulation with Promoter
#	Fitness_Threshold	Times_seen	Resistance_Reached (nM)	Starting Genotype	Mutation-1	Mutation-2	Mutation-3	Mutation-4	Mutation-5	Mutation-6	Mutation-7	Mutation-8	Mutation-9
1	0.5	17	2.57845e+06	WT	Promoter	L28R	I94L	A26T	W30G	W30G
2	0.5	16	2.57845e+06	WT	Promoter	L28R	I94L	W30G	A26T	Promoter
3	0.5	15	2.57845e+06	WT	W30G	A26T	Promoter	L28R	I94L	I94L
4	0.5	15	2.57845e+06	WT	Promoter	W30G	L28R	A26T	I94L	W30R
5	0.5	15	2.57845e+06	WT	W30G	A26T	I94L	Promoter	L28R	W30R
6	0.5	15	2.57845e+06	WT	W30G	A26T	I94L	Promoter	L28R	Promoter
7	0.5	15	2.57845e+06	WT	W30G	I94L	Promoter	L28R	A26T	W30G
8	0.5	14	2.57845e+06	WT	W30G	A26T	I94L	Promoter	L28R	I94L
9	0.5	14	2.57845e+06	WT	Promoter	I94L	L28R	A26T	W30G	L28R
10	0.5	13	2.57845e+06	WT	Promoter	I94L	W30G	A26T	L28R	W30R
11	0.5	13	2.57845e+06	WT	W30G	Promoter	I94L	L28R	A26T	P21L
12	0.5	13	2.57845e+06	WT	W30G	I94L	A26T	Promoter	L28R	P21L
13	0.5	13	2.57845e+06	WT	Promoter	W30G	L28R	A26T	I94L	W30G
14	0.5	13	2.57845e+06	WT	W30G	I94L	Promoter	L28R	A26T	L28R
15	0.5	13	2.57845e+06	WT	W30G	Promoter	A26T	L28R	I94L	L28R
16	0.5	13	2.57845e+06	WT	Promoter	I94L	L28R	W30G	A26T	L28R
17	0.5	12	2.57845e+06	WT	Promoter	L28R	W30G	I94L	A26T	P21L
18	0.5	12	2.57845e+06	WT	W30G	A26T	I94L	Promoter	L28R	W30G
19	0.5	12	2.57845e+06	WT	W30G	A26T	Promoter	L28R	I94L	P21L
20	0.5	12	2.57845e+06	WT	W30G	A26T	Promoter	I94L	L28R	W30G
21	0.5	12	2.57845e+06	WT	W30G	A26T	I94L	Promoter	L28R	L28R
22	0.5	12	2.57845e+06	WT	Promoter	L28R	A26T	I94L	W30G	A26T
23	0.5	12	2.57845e+06	WT	W30G	Promoter	A26T	L28R	I94L	Promoter
24	0.5	12	2.57845e+06	WT	W30G	A26T	Promoter	L28R	I94L	L28R
25	0.5	12	2.57845e+06	WT	Promoter	I94L	A26T	W30G	L28R	Promoter
26	0.5	12	2.57845e+06	WT	W30G	Promoter	I94L	A26T	L28R	I94L
27	0.5	12	2.57845e+06	WT	Promoter	L28R	I94L	A26T	W30G	I94L
28	0.5	12	2.57845e+06	WT	Promoter	I94L	A26T	W30G	L28R	W30G
29	0.5	12	2.57845e+06	WT	Promoter	I94L	A26T	L28R	W30G	L28R
30	0.5	12	2.57845e+06	WT	Promoter	W30G	A26T	L28R	I94L	W30R
31	0.5	11	2.57845e+06	WT	Promoter	W30G	A26T	L28R	I94L	P21L
32	0.5	11	2.57845e+06	WT	Promoter	I94L	L28R	A26T	W30G	W30G
33	0.5	11	2.57845e+06	WT	W30G	I94L	A26T	Promoter	L28R	W30R
34	0.5	11	2.57845e+06	WT	Promoter	I94L	W30G	L28R	A26T	I94L
35	0.5	11	2.57845e+06	WT	Promoter	W30G	L28R	I94L	A26T	W30R
36	0.5	11	2.57845e+06	WT	Promoter	W30G	A26T	L28R	I94L	A26T
37	0.5	11	2.57845e+06	WT	Promoter	W30G	A26T	I94L	L28R	W30R
38	0.5	11	2.57845e+06	WT	Promoter	L28R	A26T	I94L	W30G	I94L
39	0.5	11	2.57845e+06	WT	W30G	A26T	Promoter	L28R	I94L	A26T
40	0.5	11	2.57845e+06	WT	Promoter	L28R	A26T	W30G	I94L	W30G
41	0.5	11	2.57845e+06	WT	Promoter	W30G	A26T	I94L	L28R	W30G
42	0.5	11	2.57845e+06	WT	Promoter	W30G	I94L	L28R	A26T	L28R
43	0.5	11	2.57845e+06	WT	Promoter	I94L	W30G	A26T	L28R	P21L
44	0.5	11	2.57845e+06	WT	Promoter	W30G	I94L	A26T	L28R	W30R
45	0.5	11	2.57845e+06	WT	Promoter	L28R	W30G	A26T	I94L	I94L
46	0.5	11	2.57845e+06	WT	W30G	I94L	Promoter	A26T	L28R	P21L
47	0.5	11	2.57845e+06	WT	Promoter	W30G	I94L	L28R	A26T	Promoter
48	0.5	11	2.57845e+06	WT	Promoter	I94L	L28R	A26T	W30G	A26T
49	0.5	11	2.57845e+06	WT	Promoter	L28R	I94L	W30G	A26T	W30G
50	0.5	11	2.57845e+06	WT	Promoter	I94L	L28R	W30G	A26T	P21L
51	0.5	11	2.57845e+06	WT	Promoter	W30G	A26T	L28R	I94L	I94L
52	0.5	11	2.57845e+06	WT	Promoter	L28R	W30G	I94L	A26T	Promoter
53	0.5	10	2.57845e+06	WT	W30G	Promoter	L28R	I94L	A26T	I94L
54	0.5	10	2.57845e+06	WT	W30G	A26T	Promoter	I94L	L28R	W30R
55	0.5	10	2.57845e+06	WT	W30G	Promoter	A26T	I94L	L28R	W30R
56	0.5	10	2.57845e+06	WT	Promoter	L28R	A26T	W30G	I94L	L28R
57	0.5	10	2.57845e+06	WT	Promoter	I94L	L28R	W30G	A26T	A26T
58	0.5	10	2.57845e+06	WT	W30G	A26T	Promoter	L28R	I94L	Promoter
59	0.5	10	2.57845e+06	WT	W30G	Promoter	I94L	L28R	A26T	W30G
60	0.5	10	2.57845e+06	WT	W30G	A26T	Promoter	I94L	L28R	Promoter
61	0.5	10	2.57845e+06	WT	Promoter	W30G	L28R	I94L	A26T	Promoter
62	0.5	10	2.57845e+06	WT	W30G	I94L	Promoter	A26T	L28R	A26T
63	0.5	10	2.57845e+06	WT	W30G	Promoter	I94L	L28R	A26T	W30R
64	0.5	10	2.57845e+06	WT	Promoter	L28R	W30G	I94L	A26T	I94L
65	0.5	10	2.57845e+06	WT	Promoter	W30G	A26T	I94L	L28R	Promoter
66	0.5	10	2.57845e+06	WT	Promoter	I94L	A26T	W30G	L28R	P21L
67	0.5	10	2.57845e+06	WT	W30G	I94L	Promoter	L28R	A26T	W30R
68	0.5	10	2.57845e+06	WT	Promoter	L28R	A26T	W30G	I94L	W30R
69	0.5	10	2.57845e+06	WT	Promoter	W30G	L28R	I94L	A26T	A26T
70	0.5	10	2.57845e+06	WT	Promoter	W30G	A26T	L28R	I94L	W30G
71	0.5	10	2.57845e+06	WT	W30G	I94L	A26T	Promoter	L28R	A26T
72	0.5	10	2.57845e+06	WT	Promoter	L28R	I94L	W30G	A26T	W30R
73	0.5	10	2.57845e+06	WT	Promoter	W30G	A26T	I94L	L28R	I94L
74	0.5	10	2.57845e+06	WT	W30G	Promoter	A26T	L28R	I94L	W30G
75	0.5	10	2.57845e+06	WT	W30G	I94L	Promoter	L28R	A26T	Promoter
76	0.5	10	2.57845e+06	WT	W30G	Promoter	L28R	A26T	I94L	P21L
77	0.5	10	2.57845e+06	WT	Promoter	L28R	I94L	A26T	W30G	P21L
78	0.5	10	2.57845e+06	WT	W30G	I94L	Promoter	L28R	A26T	P21L
79	0.5	10	2.57845e+06	WT	Promoter	L28R	A26T	I94L	W30G	W30R
80	0.5	10	2.57845e+06	WT	Promoter	W30G	I94L	L28R	A26T	P21L
81	0.5	10	2.57845e+06	WT	Promoter	L28R	W30G	A26T	I94L	W30R
82	0.5	10	2.57845e+06	WT	Promoter	I94L	A26T	L28R	W30G	I94L
83	0.5	10	2.57845e+06	WT	Promoter	W30G	I94L	A26T	L28R	I94L
84	0.5	9	2.57845e+06	WT	Promoter	W30G	L28R	I94L	A26T	L28R
85	0.5	9	2.57845e+06	WT	Promoter	L28R	I94L	A26T	W30G	W30R
86	0.5	9	2.57845e+06	WT	W30G	Promoter	I94L	L28R	A26T	I94L
87	0.5	9	2.57845e+06	WT	Promoter	I94L	W30G	A26T	L28R	A26T
88	0.5	9	2.57845e+06	WT	Promoter	I94L	L28R	A26T	W30G	W30R
89	0.5	9	2.57845e+06	WT	Promoter	L28R	I94L	W30G	A26T	I94L
90	0.5	9	2.57845e+06	WT	Promoter	L28R	A26T	I94L	W30G	Promoter
91	0.5	9	2.57845e+06	WT	W30G	A26T	I94L	Promoter	L28R	P21L
92	0.5	9	2.57845e+06	WT	Promoter	L28R	W30G	I94L	A26T	W30R
93	0.5	9	2.57845e+06	WT	Promoter	W30G	A26T	I94L	L28R	A26T
94	0.5	9	2.57845e+06	WT	W30G	Promoter	L28R	A26T	I94L	Promoter
95	0.5	9	2.57845e+06	WT	Promoter	I94L	A26T	L28R	W30G	W30G
96	0.5	9	2.57845e+06	WT	Promoter	W30G	A26T	I94L	L28R	P21L
97	0.5	9	2.57845e+06	WT	Promoter	W30G	L28R	A26T	I94L	I94L
98	0.5	9	2.57845e+06	WT	Promoter	L28R	A26T	W30G	I94L	A26T
99	0.5	9	2.57845e+06	WT	W30G	Promoter	I94L	A26T	L28R	W30G
100	0.5	9	2.57845e+06	WT	W30G	Promoter	I94L	L28R	A26T	Promoter
101	0.5	9	2.57845e+06	WT	W30G	Promoter	L28R	I94L	A26T	W30G
102	0.5	9	2.57845e+06	WT	Promoter	L28R	A26T	I94L	W30G	W30G
103	0.5	9	2.57845e+06	WT	W30G	Promoter	A26T	I94L	L28R	P21L
104	0.5	9	2.57845e+06	WT	W30G	I94L	Promoter	L28R	A26T	A26T
105	0.5	9	2.57845e+06	WT	Promoter	I94L	A26T	L28R	W30G	W30R
106	0.5	9	2.57845e+06	WT	Promoter	W30G	I94L	A26T	L28R	P21L
107	0.5	9	2.57845e+06	WT	Promoter	L28R	W30G	A26T	I94L	P21L
108	0.5	9	2.57845e+06	WT	W30G	Promoter	L28R	A26T	I94L	W30G
109	0.5	9	2.57845e+06	WT	W30G	A26T	Promoter	I94L	L28R	P21L
110	0.5	8	2.57845e+06	WT	W30G	Promoter	A26T	L28R	I94L	A26T
111	0.5	8	2.57845e+06	WT	Promoter	I94L	W30G	A26T	L28R	Promoter
112	0.5	8	2.57845e+06	WT	Promoter	W30G	A26T	I94L	L28R	L28R
113	0.5	8	2.57845e+06	WT	Promoter	L28R	A26T	W30G	I94L	I94L
114	0.5	8	2.57845e+06	WT	W30G	Promoter	A26T	I94L	L28R	Promoter
115	0.5	8	2.57845e+06	WT	Promoter	L28R	W30G	I94L	A26T	A26T
116	0.5	8	2.57845e+06	WT	Promoter	W30G	A26T	L28R	I94L	Promoter
117	0.5	8	2.57845e+06	WT	W30G	I94L	A26T	Promoter	L28R	L28R
118	0.5	8	2.57845e+06	WT	W30G	Promoter	I94L	A26T	L28R	A26T
119	0.5	8	2.57845e+06	WT	Promoter	L28R	A26T	W30G	I94L	P21L
120	0.5	8	2.57845e+06	WT	W30G	Promoter	L28R	A26T	I94L	W30R
121	0.5	8	2.57845e+06	WT	W30G	Promoter	A26T	L28R	I94L	P21L
122	0.5	8	2.57845e+06	WT	W30G	Promoter	L28R	A26T	I94L	I94L
123	0.5	8	2.57845e+06	WT	Promoter	L28R	W30G	I94L	A26T	W30G
124	0.5	8	2.57845e+06	WT	Promoter	L28R	W30G	A26T	I94L	W30G
125	0.5	8	2.57845e+06	WT	Promoter	I94L	L28R	A26T	W30G	Promoter
126	0.5	8	2.57845e+06	WT	Promoter	L28R	I94L	A26T	W30G	A26T
127	0.5	8	2.57845e+06	WT	Promoter	I94L	W30G	L28R	A26T	W30G
128	0.5	8	2.57845e+06	WT	W30G	Promoter	L28R	I94L	A26T	L28R
129	0.5	8	2.57845e+06	WT	W30G	I94L	Promoter	A26T	L28R	Promoter
130	0.5	8	2.57845e+06	WT	W30G	I94L	Promoter	A26T	L28R	I94L
131	0.5	8	2.57845e+06	WT	W30G	Promoter	A26T	I94L	L28R	I94L
132	0.5	8	2.57845e+06	WT	Promoter	I94L	L28R	W30G	A26T	W30R
133	0.5	8	2.57845e+06	WT	W30G	Promoter	L28R	I94L	A26T	W30R
134	0.5	8	2.57845e+06	WT	Promoter	L28R	W30G	A26T	I94L	Promoter
135	0.5	8	2.57845e+06	WT	W30G	I94L	Promoter	A26T	L28R	W30R
136	0.5	7	2.57845e+06	WT	Promoter	W30G	L28R	A26T	I94L	Promoter
137	0.5	7	2.57845e+06	WT	W30G	Promoter	L28R	I94L	A26T	A26T
138	0.5	7	2.57845e+06	WT	W30G	Promoter	L28R	A26T	I94L	L28R
139	0.5	7	2.57845e+06	WT	Promoter	W30G	L28R	I94L	A26T	P21L
140	0.5	7	2.57845e+06	WT	W30G	Promoter	I94L	A26T	L28R	P21L
141	0.5	7	2.57845e+06	WT	W30G	Promoter	I94L	L28R	A26T	L28R
142	0.5	7	2.57845e+06	WT	W30G	I94L	A26T	Promoter	L28R	I94L
143	0.5	7	2.57845e+06	WT	Promoter	L28R	W30G	A26T	I94L	L28R
144	0.5	7	2.57845e+06	WT	Promoter	L28R	A26T	I94L	W30G	L28R
145	0.5	7	2.57845e+06	WT	Promoter	I94L	W30G	L28R	A26T	P21L
146	0.5	7	2.57845e+06	WT	Promoter	I94L	L28R	W30G	A26T	Promoter
147	0.5	7	2.57845e+06	WT	W30G	I94L	Promoter	A26T	L28R	W30G
148	0.5	7	2.57845e+06	WT	Promoter	I94L	W30G	A26T	L28R	W30G
149	0.5	7	2.57845e+06	WT	Promoter	W30G	A26T	L28R	I94L	L28R
150	0.5	7	2.57845e+06	WT	Promoter	I94L	A26T	W30G	L28R	W30R
151	0.5	7	2.57845e+06	WT	W30G	Promoter	A26T	I94L	L28R	L28R
152	0.5	7	2.57845e+06	WT	Promoter	I94L	A26T	W30G	L28R	L28R
153	0.5	7	2.57845e+06	WT	Promoter	I94L	L28R	A26T	W30G	I94L
154	0.5	7	2.57845e+06	WT	Promoter	L28R	I94L	W30G	A26T	P21L
155	0.5	7	2.57845e+06	WT	Promoter	I94L	A26T	L28R	W30G	A26T
156	0.5	7	2.57845e+06	WT	Promoter	I94L	W30G	A26T	L28R	I94L
157	0.5	7	2.57845e+06	WT	W30G	A26T	Promoter	L28R	I94L	W30R
158	0.5	7	2.57845e+06	WT	Promoter	W30G	L28R	A26T	I94L	A26T
159	0.5	7	2.57845e+06	WT	W30G	Promoter	A26T	L28R	I94L	I94L
160	0.5	7	2.57845e+06	WT	W30G	Promoter	A26T	L28R	I94L	W30R
161	0.5	7	2.57845e+06	WT	Promoter	L28R	W30G	A26T	I94L	A26T
162	0.5	7	2.57845e+06	WT	W30G	Promoter	L28R	A26T	I94L	A26T
163	0.5	7	2.57845e+06	WT	W30G	A26T	Promoter	I94L	L28R	L28R
164	0.5	7	2.57845e+06	WT	Promoter	I94L	L28R	W30G	A26T	W30G
165	0.5	6	2.57845e+06	WT	Promoter	I94L	W30G	L28R	A26T	L28R
166	0.5	6	2.57845e+06	WT	Promoter	I94L	W30G	L28R	A26T	Promoter
167	0.5	6	2.57845e+06	WT	Promoter	W30G	I94L	A26T	L28R	Promoter
168	0.5	6	2.57845e+06	WT	W30G	A26T	I94L	Promoter	L28R	A26T
169	0.5	6	2.57845e+06	WT	W30G	I94L	Promoter	L28R	A26T	I94L
170	0.5	6	2.57845e+06	WT	W30G	I94L	Promoter	A26T	L28R	L28R
171	0.5	6	2.57845e+06	WT	Promoter	L28R	I94L	A26T	W30G	L28R
172	0.5	6	2.57845e+06	WT	Promoter	I94L	A26T	L28R	W30G	P21L
173	0.5	6	2.57845e+06	WT	Promoter	I94L	W30G	A26T	L28R	L28R
174	0.5	6	2.57845e+06	WT	W30G	I94L	A26T	Promoter	L28R	W30G
175	0.5	6	2.57845e+06	WT	W30G	Promoter	L28R	I94L	A26T	Promoter
176	0.5	6	2.57845e+06	WT	Promoter	W30G	I94L	A26T	L28R	W30G
177	0.5	6	2.57845e+06	WT	W30G	Promoter	I94L	L28R	A26T	A26T
178	0.5	6	2.57845e+06	WT	Promoter	W30G	I94L	L28R	A26T	A26T
179	0.5	6	2.57845e+06	WT	Promoter	I94L	A26T	W30G	L28R	A26T
180	0.5	6	2.57845e+06	WT	W30G	Promoter	A26T	I94L	L28R	W30G
181	0.5	6	2.57845e+06	WT	Promoter	L28R	W30G	I94L	A26T	L28R
182	0.5	6	2.57845e+06	WT	Promoter	I94L	W30G	L28R	A26T	A26T
183	0.5	6	2.57845e+06	WT	Promoter	L28R	I94L	W30G	A26T	L28R
184	0.5	6	2.57845e+06	WT	W30G	Promoter	L28R	I94L	A26T	P21L
185	0.5	6	2.57845e+06	WT	Promoter	I94L	L28R	W30G	A26T	I94L
186	0.5	6	2.57845e+06	WT	Promoter	L28R	I94L	A26T	W30G	Promoter
187	0.5	6	2.57845e+06	WT	Promoter	W30G	L28R	I94L	A26T	I94L
188	0.5	6	2.57845e+06	WT	W30G	I94L	A26T	Promoter	L28R	Promoter
189	0.5	5	2.57845e+06	WT	Promoter	W30R	A26T	W30G	I94L	L28R	W30G
190	0.5	5	2.57845e+06	WT	W30R	A26T	Promoter	W30G	L28R	I94L	W30R
191	0.5	5	2.57845e+06	WT	Promoter	L28R	A26T	I94L	W30R	W30G	Promoter
192	0.5	5	2.57845e+06	WT	Promoter	I94L	W30R	A26T	W30G	L28R	W30R
193	0.5	5	2.57845e+06	WT	W30G	Promoter	I94L	A26T	L28R	W30R
194	0.5	5	2.57845e+06	WT	Promoter	W30G	L28R	I94L	A26T	W30G
195	0.5	5	2.57845e+06	WT	W30R	I94L	Promoter	W30G	A26T	L28R	W30R
196	0.5	5	2.57845e+06	WT	W30G	A26T	Promoter	I94L	L28R	I94L
197	0.5	5	2.57845e+06	WT	W30G	Promoter	A26T	I94L	L28R	A26T
198	0.5	5	2.57845e+06	WT	Promoter	W30G	I94L	L28R	A26T	W30G
199	0.5	5	2.57845e+06	WT	Promoter	W30R	A26T	L28R	I94L	W30G	W30G
200	0.5	5	2.57845e+06	WT	W30R	I94L	W30G	Promoter	L28R	A26T	I94L
201	0.5	5	2.57845e+06	WT	Promoter	L28R	I94L	W30G	A26T	A26T
202	0.5	5	2.57845e+06	WT	W30G	Promoter	I94L	A26T	L28R	L28R
203	0.5	5	2.57845e+06	WT	Promoter	I94L	A26T	L28R	W30G	Promoter
204	0.5	5	2.57845e+06	WT	W30R	A26T	Promoter	W30G	L28R	I94L	P21L
205	0.5	5	2.57845e+06	WT	Promoter	L28R	A26T	I94L	W30G	P21L
206	0.5	4	2.57845e+06	WT	W30G	Promoter	I94L	A26T	L28R	Promoter
207	0.5	4	2.57845e+06	WT	Promoter	W30G	I94L	L28R	A26T	I94L
208	0.5	4	2.57845e+06	WT	Promoter	W30R	I94L	W30G	L28R	A26T	W30G
209	0.5	4	2.57845e+06	WT	Promoter	I94L	L28R	A26T	W30G	P21L
210	0.5	4	2.57845e+06	WT	W30G	A26T	Promoter	I94L	L28R	A26T
211	0.5	4	2.57845e+06	WT	Promoter	W30G	I94L	L28R	A26T	W30R
212	0.5	4	2.57845e+06	WT	W30R	I94L	Promoter	A26T	L28R	W30G	A26T
213	0.5	4	2.57845e+06	WT	W30R	Promoter	I94L	W30G	A26T	L28R	P21L
214	0.5	4	2.57845e+06	WT	Promoter	W30R	L28R	A26T	W30G	I94L	I94L
215	0.5	4	2.57845e+06	WT	Promoter	I94L	A26T	W30G	L28R	I94L
216	0.5	4	2.57845e+06	WT	Promoter	W30R	I94L	W30G	A26T	L28R	I94L
217	0.5	4	2.57845e+06	WT	W30R	Promoter	A26T	W30G	L28R	I94L	P21L
218	0.5	4	2.57845e+06	WT	Promoter	W30R	L28R	I94L	W30G	A26T	Promoter
219	0.5	4	2.57845e+06	WT	W30R	A26T	W30G	I94L	Promoter	L28R	P21L
220	0.5	4	2.57845e+06	WT	Promoter	I94L	W30R	A26T	W30G	L28R	Promoter
221	0.5	4	2.57845e+06	WT	Promoter	L28R	I94L	A26T	W30R	W30G	Promoter
222	0.5	4	2.57845e+06	WT	Promoter	I94L	L28R	W30R	W30G	A26T	A26T
223	0.5	4	2.57845e+06	WT	W30R	I94L	Promoter	A26T	W30G	L28R	W30G
224	0.5	4	2.57845e+06	WT	Promoter	W30G	L28R	A26T	I94L	P21L
225	0.5	4	2.57845e+06	WT	Promoter	L28R	W30R	I94L	W30G	A26T	A26T
226	0.5	4	2.57845e+06	WT	W30R	A26T	I94L	Promoter	L28R	W30G	W30G
227	0.5	4	2.57845e+06	WT	Promoter	L28R	W30R	I94L	W30G	A26T	P21L
228	0.5	4	2.57845e+06	WT	Promoter	W30R	I94L	A26T	L28R	W30G	Promoter
229	0.5	4	2.57845e+06	WT	Promoter	W30R	A26T	I94L	W30G	L28R	W30G
230	0.5	3	2.57845e+06	WT	Promoter	W30R	A26T	I94L	L28R	W30G	W30G
231	0.5	3	2.57845e+06	WT	W30R	I94L	Promoter	W30G	L28R	A26T	Promoter
232	0.5	3	2.57845e+06	WT	Promoter	W30G	I94L	A26T	L28R	L28R
233	0.5	3	2.57845e+06	WT	Promoter	W30R	A26T	I94L	L28R	W30G	Promoter
234	0.5	3	2.57845e+06	WT	Promoter	L28R	I94L	W30R	A26T	W30G	I94L
235	0.5	3	2.57845e+06	WT	Promoter	L28R	W30R	A26T	W30G	I94L	W30R
236	0.5	3	2.57845e+06	WT	W30R	Promoter	A26T	W30G	L28R	I94L	A26T
237	0.5	3	2.57845e+06	WT	W30R	I94L	W30G	A26T	Promoter	L28R	Promoter
238	0.5	3	2.57845e+06	WT	W30R	Promoter	A26T	I94L	L28R	W30G	A26T
239	0.5	3	2.57845e+06	WT	Promoter	I94L	A26T	W30R	W30G	L28R	L28R
240	0.5	3	2.57845e+06	WT	Promoter	W30R	I94L	L28R	A26T	W30G	Promoter
241	0.5	3	2.57845e+06	WT	Promoter	L28R	I94L	A26T	W30R	W30G	L28R
242	0.5	3	2.57845e+06	WT	W30G	A26T	Promoter	L28R	I94L	W30G
243	0.5	3	2.57845e+06	WT	Promoter	L28R	I94L	A26T	W30R	W30G	P21L
244	0.5	3	2.57845e+06	WT	Promoter	L28R	W30R	A26T	W30G	I94L	W30G
245	0.5	3	2.57845e+06	WT	Promoter	W30R	L28R	W30G	A26T	I94L	I94L
246	0.5	3	2.57845e+06	WT	Promoter	W30R	A26T	W30G	L28R	I94L	L28R
247	0.5	3	2.57845e+06	WT	W30R	I94L	W30G	A26T	Promoter	L28R	I94L
248	0.5	3	2.57845e+06	WT	W30R	Promoter	A26T	W30G	I94L	L28R	A26T
249	0.5	3	2.57845e+06	WT	W30R	Promoter	A26T	I94L	L28R	W30G	Promoter
250	0.5	3	2.57845e+06	WT	W30R	A26T	I94L	Promoter	L28R	W30G	L28R
251	0.5	3	2.57845e+06	WT	Promoter	I94L	A26T	W30R	L28R	W30G	W30G
252	0.5	3	2.57845e+06	WT	Promoter	L28R	A26T	W30G	I94L	Promoter
253	0.5	3	2.57845e+06	WT	Promoter	W30R	L28R	A26T	W30G	I94L	W30G
254	0.5	3	2.57845e+06	WT	W30R	A26T	I94L	W30G	Promoter	L28R	L28R
255	0.5	3	2.57845e+06	WT	W30R	Promoter	A26T	W30G	L28R	I94L	Promoter
256	0.5	3	2.57845e+06	WT	Promoter	I94L	L28R	W30R	A26T	W30G	A26T
257	0.5	3	2.57845e+06	WT	Promoter	L28R	A26T	W30R	I94L	W30G	W30G
258	0.5	3	2.57845e+06	WT	Promoter	L28R	A26T	W30R	I94L	W30G	W30R
259	0.5	3	2.57845e+06	WT	Promoter	W30R	L28R	W30G	I94L	A26T	Promoter
260	0.5	3	2.57845e+06	WT	Promoter	I94L	L28R	A26T	W30R	W30G	A26T
261	0.5	3	2.57845e+06	WT	W30R	I94L	Promoter	L28R	W30G	A26T	A26T
262	0.5	3	2.57845e+06	WT	W30G	W30R	Promoter	A26T	W30G	L28R	I94L	P21L
263	0.5	3	2.57845e+06	WT	W30R	A26T	W30G	I94L	Promoter	L28R	A26T
264	0.5	3	2.57845e+06	WT	W30R	Promoter	I94L	A26T	W30G	L28R	Promoter
265	0.5	3	2.57845e+06	WT	Promoter	W30R	A26T	W30G	I94L	L28R	L28R
266	0.5	3	2.57845e+06	WT	W30R	Promoter	A26T	L28R	W30G	I94L	W30R
267	0.5	3	2.57845e+06	WT	W30R	A26T	Promoter	L28R	I94L	W30G	A26T
268	0.5	3	2.57845e+06	WT	W30R	Promoter	L28R	A26T	W30G	I94L	A26T
269	0.5	3	2.57845e+06	WT	W30R	Promoter	I94L	A26T	L28R	W30G	I94L
270	0.5	3	2.57845e+06	WT	W30R	Promoter	I94L	W30G	L28R	A26T	W30G
271	0.5	3	2.57845e+06	WT	Promoter	W30R	I94L	W30G	A26T	L28R	A26T
272	0.5	3	2.57845e+06	WT	Promoter	L28R	I94L	W30R	W30G	A26T	W30R
273	0.5	3	2.57845e+06	WT	Promoter	W30R	A26T	W30G	I94L	L28R	A26T
274	0.5	3	2.57845e+06	WT	Promoter	W30G	L28R	A26T	I94L	L28R
275	0.5	3	2.57845e+06	WT	Promoter	L28R	W30R	I94L	A26T	W30G	W30G
276	0.5	3	2.57845e+06	WT	Promoter	I94L	W30R	W30G	A26T	L28R	A26T
277	0.5	3	2.57845e+06	WT	Promoter	I94L	W30G	L28R	A26T	W30R
278	0.5	3	2.57845e+06	WT	W30R	A26T	I94L	W30G	Promoter	L28R	I94L
279	0.5	3	2.57845e+06	WT	W30R	Promoter	A26T	I94L	L28R	W30G	I94L
280	0.5	3	2.57845e+06	WT	Promoter	L28R	W30R	W30G	A26T	I94L	I94L
281	0.5	2	2.57845e+06	WT	Promoter	L28R	A26T	I94L	W30R	W30G	W30R
282	0.5	2	2.57845e+06	WT	W30R	Promoter	A26T	W30G	I94L	L28R	Promoter
283	0.5	2	2.57845e+06	WT	W30R	Promoter	L28R	W30G	A26T	I94L	I94L
284	0.5	2	2.57845e+06	WT	W30R	I94L	Promoter	W30G	L28R	A26T	W30R
285	0.5	2	2.57845e+06	WT	W30R	A26T	Promoter	I94L	W30G	L28R	W30R
286	0.5	2	2.57845e+06	WT	W30R	I94L	W30G	Promoter	L28R	A26T	L28R
287	0.5	2	2.57845e+06	WT	Promoter	L28R	I94L	W30R	A26T	W30G	P21L
288	0.5	2	2.57845e+06	WT	Promoter	W30G	W30R	L28R	W30G	I94L	A26T	I94L
289	0.5	2	2.57845e+06	WT	Promoter	L28R	A26T	W30R	W30G	I94L	P21L
290	0.5	2	2.57845e+06	WT	W30R	Promoter	A26T	W30G	I94L	L28R	L28R
291	0.5	2	2.57845e+06	WT	W30G	W30R	A26T	W30G	Promoter	I94L	L28R	W30R
292	0.5	2	2.57845e+06	WT	Promoter	I94L	W30R	W30G	L28R	A26T	L28R
293	0.5	2	2.57845e+06	WT	W30R	Promoter	A26T	W30G	I94L	L28R	P21L
294	0.5	2	2.57845e+06	WT	Promoter	W30R	L28R	I94L	W30G	A26T	W30R
295	0.5	2	2.57845e+06	WT	Promoter	W30R	A26T	L28R	I94L	W30G	P21L
296	0.5	2	2.57845e+06	WT	W30R	I94L	Promoter	L28R	W30G	A26T	P21L
297	0.5	2	2.57845e+06	WT	W30R	I94L	A26T	W30G	Promoter	L28R	A26T
298	0.5	2	2.57845e+06	WT	W30R	I94L	W30G	Promoter	L28R	A26T	A26T
299	0.5	2	2.57845e+06	WT	W30R	Promoter	I94L	W30G	L28R	A26T	A26T
300	0.5	2	2.57845e+06	WT	Promoter	I94L	W30R	W30G	A26T	L28R	W30R
301	0.5	2	2.57845e+06	WT	W30R	Promoter	L28R	A26T	I94L	W30G	Promoter
302	0.5	2	2.57845e+06	WT	Promoter	I94L	W30R	W30G	L28R	A26T	Promoter
303	0.5	2	2.57845e+06	WT	W30R	I94L	Promoter	A26T	W30G	L28R	A26T
304	0.5	2	2.57845e+06	WT	Promoter	W30R	I94L	A26T	L28R	W30G	W30G
305	0.5	2	2.57845e+06	WT	W30R	A26T	Promoter	L28R	I94L	W30G	I94L
306	0.5	2	2.57845e+06	WT	Promoter	W30R	I94L	L28R	A26T	W30G	W30R
307	0.5	2	2.57845e+06	WT	Promoter	L28R	A26T	W30R	W30G	I94L	L28R
308	0.5	2	2.57845e+06	WT	Promoter	L28R	A26T	W30R	W30G	I94L	W30R
309	0.5	2	2.57845e+06	WT	Promoter	W30R	I94L	L28R	W30G	A26T	W30R
310	0.5	2	2.57845e+06	WT	Promoter	W30R	I94L	L28R	A26T	W30G	W30G
311	0.5	2	2.57845e+06	WT	W30R	A26T	W30G	Promoter	L28R	I94L	W30G
312	0.5	2	2.57845e+06	WT	Promoter	I94L	W30R	A26T	W30G	L28R	L28R
313	0.5	2	2.57845e+06	WT	Promoter	L28R	W30R	W30G	I94L	A26T	P21L
314	0.5	2	2.57845e+06	WT	Promoter	I94L	W30R	L28R	W30G	A26T	A26T
315	0.5	2	2.57845e+06	WT	W30R	Promoter	L28R	A26T	I94L	W30G	W30R
316	0.5	2	2.57845e+06	WT	W30G	W30R	A26T	I94L	W30G	Promoter	L28R	I94L
317	0.5	2	2.57845e+06	WT	W30R	Promoter	L28R	A26T	W30G	I94L	I94L
318	0.5	2	2.57845e+06	WT	W30R	Promoter	I94L	L28R	W30G	A26T	A26T
319	0.5	2	2.57845e+06	WT	W30R	A26T	I94L	Promoter	L28R	W30G	W30R
320	0.5	2	2.57845e+06	WT	Promoter	L28R	W30R	I94L	W30G	A26T	W30R
321	0.5	2	2.57845e+06	WT	W30R	Promoter	A26T	L28R	W30G	I94L	A26T
322	0.5	2	2.57845e+06	WT	W30R	I94L	W30G	Promoter	A26T	L28R	L28R
323	0.5	2	2.57845e+06	WT	W30G	W30R	A26T	W30G	Promoter	L28R	I94L	P21L
324	0.5	2	2.57845e+06	WT	W30R	Promoter	L28R	I94L	A26T	W30G	Promoter
325	0.5	2	2.57845e+06	WT	W30G	W30R	A26T	Promoter	I94L	L28R	W30G	A26T
326	0.5	2	2.57845e+06	WT	Promoter	L28R	W30R	W30G	A26T	I94L	W30R
327	0.5	2	2.57845e+06	WT	W30R	I94L	Promoter	W30G	A26T	L28R	P21L
328	0.5	2	2.57845e+06	WT	W30R	A26T	Promoter	W30G	I94L	L28R	L28R
329	0.5	2	2.57845e+06	WT	Promoter	L28R	W30R	A26T	I94L	W30G	I94L
330	0.5	2	2.57845e+06	WT	W30R	I94L	Promoter	L28R	W30G	A26T	W30G
331	0.5	2	2.57845e+06	WT	Promoter	I94L	L28R	W30R	A26T	W30G	P21L
332	0.5	2	2.57845e+06	WT	W30G	W30R	I94L	A26T	Promoter	W30G	L28R	Promoter
333	0.5	2	2.57845e+06	WT	Promoter	I94L	W30R	L28R	W30G	A26T	I94L
334	0.5	2	2.57845e+06	WT	Promoter	L28R	W30R	W30G	I94L	A26T	W30R
335	0.5	2	2.57845e+06	WT	Promoter	W30R	I94L	W30G	A26T	L28R	P21L
336	0.5	2	2.57845e+06	WT	W30G	Promoter	W30R	L28R	A26T	W30G	I94L	L28R
337	0.5	2	2.57845e+06	WT	Promoter	W30R	I94L	W30G	L28R	A26T	I94L
338	0.5	2	2.57845e+06	WT	W30R	Promoter	L28R	A26T	I94L	W30G	A26T
339	0.5	2	2.57845e+06	WT	Promoter	L28R	W30R	I94L	W30G	A26T	I94L
340	0.5	2	2.57845e+06	WT	W30R	I94L	Promoter	A26T	L28R	W30G	L28R
341	0.5	2	2.57845e+06	WT	Promoter	W30R	I94L	A26T	W30G	L28R	A26T
342	0.5	2	2.57845e+06	WT	W30R	A26T	Promoter	L28R	W30G	I94L	W30G
343	0.5	2	2.57845e+06	WT	W30R	Promoter	L28R	W30G	I94L	A26T	W30G
344	0.5	2	2.57845e+06	WT	Promoter	W30R	I94L	W30G	L28R	A26T	A26T
345	0.5	2	2.57845e+06	WT	W30R	A26T	W30G	Promoter	I94L	L28R	I94L
346	0.5	2	2.57845e+06	WT	W30R	Promoter	I94L	W30G	A26T	L28R	I94L
347	0.5	2	2.57845e+06	WT	Promoter	L28R	A26T	W30R	W30G	I94L	I94L
348	0.5	2	2.57845e+06	WT	Promoter	I94L	W30R	A26T	W30G	L28R	P21L
349	0.5	2	2.57845e+06	WT	Promoter	W30R	L28R	I94L	A26T	W30G	Promoter
350	0.5	2	2.57845e+06	WT	W30R	I94L	W30G	Promoter	L28R	A26T	W30R
351	0.5	2	2.57845e+06	WT	W30R	Promoter	A26T	L28R	I94L	W30G	I94L
352	0.5	2	2.57845e+06	WT	W30R	I94L	Promoter	A26T	W30G	L28R	W30R
353	0.5	2	2.57845e+06	WT	W30R	I94L	Promoter	A26T	W30G	L28R	L28R
354	0.5	2	2.57845e+06	WT	Promoter	L28R	W30R	W30G	A26T	I94L	W30G
355	0.5	2	2.57845e+06	WT	Promoter	W30R	L28R	A26T	W30G	I94L	P21L
356	0.5	2	2.57845e+06	WT	Promoter	L28R	I94L	W30R	W30G	A26T	P21L
357	0.5	2	2.57845e+06	WT	W30R	A26T	Promoter	W30G	L28R	I94L	W30G
358	0.5	2	2.57845e+06	WT	W30R	Promoter	L28R	I94L	A26T	W30G	L28R
359	0.5	2	2.57845e+06	WT	Promoter	W30R	L28R	I94L	A26T	W30G	P21L
360	0.5	2	2.57845e+06	WT	Promoter	W30R	I94L	A26T	L28R	W30G	L28R
361	0.5	2	2.57845e+06	WT	W30R	Promoter	L28R	W30G	A26T	I94L	W30R
362	0.5	2	2.57845e+06	WT	W30R	I94L	A26T	Promoter	L28R	W30G	Promoter
363	0.5	2	2.57845e+06	WT	Promoter	L28R	A26T	I94L	W30R	W30G	L28R
364	0.5	2	2.57845e+06	WT	W30G	W30R	I94L	A26T	W30G	Promoter	L28R	P21L
365	0.5	2	2.57845e+06	WT	W30R	A26T	I94L	Promoter	W30G	L28R	L28R
366	0.5	2	2.57845e+06	WT	Promoter	W30R	L28R	I94L	W30G	A26T	I94L
367	0.5	2	2.57845e+06	WT	Promoter	W30R	L28R	A26T	I94L	W30G	W30G
368	0.5	2	2.57845e+06	WT	Promoter	L28R	W30R	W30G	I94L	A26T	Promoter
369	0.5	2	2.57845e+06	WT	Promoter	I94L	L28R	A26T	W30R	W30G	L28R
370	0.5	2	2.57845e+06	WT	Promoter	W30G	W30R	L28R	A26T	W30G	I94L	I94L
371	0.5	2	2.57845e+06	WT	Promoter	W30R	L28R	I94L	W30G	A26T	W30G
372	0.5	2	2.57845e+06	WT	Promoter	W30R	I94L	L28R	W30G	A26T	W30G
373	0.5	2	2.57845e+06	WT	W30G	W30R	Promoter	L28R	I94L	W30G	A26T	A26T
374	0.5	2	2.57845e+06	WT	Promoter	W30R	L28R	I94L	W30G	A26T	P21L
375	0.5	2	2.57845e+06	WT	W30G	W30R	I94L	A26T	Promoter	W30G	L28R	A26T
376	0.5	2	2.57845e+06	WT	Promoter	L28R	I94L	W30R	W30G	A26T	Promoter
377	0.5	2	2.57845e+06	WT	W30R	A26T	Promoter	I94L	L28R	W30G	I94L
378	0.5	2	2.57845e+06	WT	Promoter	W30R	I94L	L28R	A26T	W30G	L28R
379	0.5	2	2.57845e+06	WT	W30G	W30R	A26T	W30G	I94L	Promoter	L28R	Promoter
380	0.5	2	2.57845e+06	WT	Promoter	L28R	W30R	A26T	W30G	I94L	I94L
381	0.5	2	2.57845e+06	WT	W30R	Promoter	A26T	W30G	L28R	I94L	W30R
382	0.5	2	2.57845e+06	WT	Promoter	W30R	I94L	L28R	A26T	W30G	A26T
383	0.5	2	2.57845e+06	WT	Promoter	L28R	W30R	I94L	A26T	W30G	Promoter
384	0.5	2	2.57845e+06	WT	W30R	Promoter	L28R	I94L	W30G	A26T	W30R
385	0.5	2	2.57845e+06	WT	Promoter	W30R	L28R	A26T	I94L	W30G	I94L
386	0.5	2	2.57845e+06	WT	W30R	A26T	W30G	Promoter	I94L	L28R	Promoter
387	0.5	2	2.57845e+06	WT	Promoter	L28R	W30R	A26T	I94L	W30G	A26T
388	0.5	2	2.57845e+06	WT	Promoter	W30R	A26T	L28R	W30G	I94L	W30G
389	0.5	2	2.57845e+06	WT	W30R	I94L	Promoter	W30G	A26T	L28R	Promoter
390	0.5	2	2.57845e+06	WT	W30R	I94L	W30G	Promoter	A26T	L28R	W30G
391	0.5	2	2.57845e+06	WT	W30R	A26T	I94L	W30G	Promoter	L28R	W30R
392	0.5	2	2.57845e+06	WT	W30R	Promoter	L28R	W30G	I94L	A26T	P21L
393	0.5	2	2.57845e+06	WT	W30R	Promoter	A26T	L28R	I94L	W30G	W30G
394	0.5	2	2.57845e+06	WT	Promoter	W30R	I94L	A26T	W30G	L28R	W30R
395	0.5	2	2.57845e+06	WT	Promoter	W30R	A26T	W30G	I94L	L28R	W30R
396	0.5	2	2.57845e+06	WT	Promoter	W30R	L28R	I94L	A26T	W30G	L28R
397	0.5	2	2.57845e+06	WT	Promoter	I94L	L28R	A26T	W30R	W30G	W30G
398	0.5	2	2.57845e+06	WT	W30R	A26T	I94L	Promoter	L28R	W30G	P21L
399	0.5	2	2.57845e+06	WT	Promoter	W30R	A26T	L28R	W30G	I94L	Promoter
400	0.5	2	2.57845e+06	WT	W30R	Promoter	I94L	W30G	A26T	L28R	A26T
401	0.5	2	2.57845e+06	WT	Promoter	W30R	I94L	A26T	W30G	L28R	L28R
402	0.5	2	2.57845e+06	WT	W30R	Promoter	A26T	I94L	W30G	L28R	W30G
403	0.5	2	2.57845e+06	WT	Promoter	L28R	W30R	A26T	W30G	I94L	P21L
404	0.5	2	2.57845e+06	WT	Promoter	I94L	W30R	L28R	A26T	W30G	W30G
405	0.5	2	2.57845e+06	WT	W30R	Promoter	A26T	I94L	W30G	L28R	L28R
406	0.5	2	2.57845e+06	WT	W30R	A26T	W30G	Promoter	L28R	I94L	L28R
407	0.5	2	2.57845e+06	WT	Promoter	L28R	I94L	W30R	A26T	W30G	W30R
408	0.5	2	2.57845e+06	WT	Promoter	W30R	I94L	A26T	W30G	L28R	P21L
409	0.5	2	2.57845e+06	WT	Promoter	W30R	I94L	A26T	L28R	W30G	W30R
410	0.5	2	2.57845e+06	WT	Promoter	L28R	W30R	W30G	A26T	I94L	L28R
411	0.5	2	2.57845e+06	WT	W30R	I94L	A26T	Promoter	W30G	L28R	A26T
412	0.5	2	2.57845e+06	WT	W30R	Promoter	A26T	I94L	L28R	W30G	P21L
413	0.5	2	2.57845e+06	WT	Promoter	I94L	L28R	W30R	A26T	W30G	Promoter
414	0.5	2	2.57845e+06	WT	Promoter	W30R	A26T	L28R	I94L	W30G	Promoter
415	0.5	2	2.57845e+06	WT	W30G	W30R	A26T	Promoter	L28R	I94L	W30G	W30R
416	0.5	2	2.57845e+06	WT	W30R	A26T	W30G	Promoter	L28R	I94L	P21L
417	0.5	2	2.57845e+06	WT	Promoter	I94L	L28R	W30R	W30G	A26T	I94L
418	0.5	2	2.57845e+06	WT	Promoter	W30R	L28R	A26T	I94L	W30G	L28R
419	0.5	2	2.57845e+06	WT	W30R	Promoter	L28R	W30G	I94L	A26T	Promoter
420	0.5	2	2.57845e+06	WT	W30R	Promoter	A26T	W30G	I94L	L28R	W30G
421	0.5	2	2.57845e+06	WT	W30R	Promoter	L28R	W30G	A26T	I94L	W30G
422	0.5	2	2.57845e+06	WT	W30R	I94L	Promoter	A26T	L28R	W30G	P21L
423	0.5	2	2.57845e+06	WT	Promoter	W30R	I94L	L28R	W30G	A26T	Promoter
424	0.5	1	2.57845e+06	WT	W30R	Promoter	A26T	L28R	I94L	W30G	W30R
425	0.5	1	2.57845e+06	WT	W30R	A26T	I94L	Promoter	L28R	W30G	A26T
426	0.5	1	2.57845e+06	WT	W30G	W30R	Promoter	I94L	L28R	W30G	A26T	Promoter
427	0.5	1	2.57845e+06	WT	W30R	I94L	Promoter	L28R	A26T	W30G	P21L
428	0.5	1	2.57845e+06	WT	W30R	Promoter	L28R	A26T	I94L	W30G	I94L
429	0.5	1	2.57845e+06	WT	W30R	Promoter	I94L	W30G	A26T	L28R	L28R
430	0.5	1	2.57845e+06	WT	W30R	Promoter	L28R	I94L	A26T	W30G	I94L
431	0.5	1	2.57845e+06	WT	W30R	Promoter	I94L	A26T	W30G	L28R	I94L
432	0.5	1	2.57845e+06	WT	W30R	I94L	W30G	Promoter	L28R	A26T	P21L
433	0.5	1	2.57845e+06	WT	Promoter	L28R	I94L	W30R	A26T	W30G	Promoter
434	0.5	1	2.57845e+06	WT	W30R	I94L	Promoter	A26T	W30G	L28R	I94L
435	0.5	1	2.57845e+06	WT	W30G	W30R	I94L	Promoter	A26T	L28R	W30G	W30R
436	0.5	1	2.57845e+06	WT	W30R	A26T	Promoter	L28R	I94L	W30G	W30G
437	0.5	1	2.57845e+06	WT	W30R	I94L	A26T	W30G	Promoter	L28R	W30R
438	0.5	1	2.57845e+06	WT	W30R	I94L	A26T	Promoter	L28R	W30G	L28R
439	0.5	1	2.57845e+06	WT	Promoter	W30R	L28R	W30G	I94L	A26T	L28R
440	0.5	1	2.57845e+06	WT	W30R	Promoter	I94L	A26T	L28R	W30G	A26T
441	0.5	1	2.57845e+06	WT	W30R	I94L	A26T	W30G	Promoter	L28R	P21L
442	0.5	1	2.57845e+06	WT	Promoter	W30R	L28R	W30G	I94L	A26T	P21L
443	0.5	1	2.57845e+06	WT	W30G	W30R	Promoter	I94L	A26T	W30G	L28R	A26T
444	0.5	1	2.57845e+06	WT	Promoter	W30R	A26T	I94L	L28R	W30G	A26T
445	0.5	1	2.57845e+06	WT	W30G	W30R	Promoter	A26T	L28R	W30G	I94L	A26T
446	0.5	1	2.57845e+06	WT	Promoter	W30R	A26T	W30G	I94L	L28R	Promoter
447	0.5	1	2.57845e+06	WT	W30R	Promoter	L28R	W30G	A26T	I94L	L28R
448	0.5	1	2.57845e+06	WT	W30R	I94L	A26T	Promoter	W30G	L28R	L28R
449	0.5	1	2.57845e+06	WT	Promoter	W30R	A26T	I94L	W30G	L28R	P21L
450	0.5	1	2.57845e+06	WT	Promoter	I94L	L28R	A26T	W30R	W30G	W30R
451	0.5	1	2.57845e+06	WT	W30R	I94L	W30G	Promoter	A26T	L28R	A26T
452	0.5	1	2.57845e+06	WT	Promoter	W30G	W30R	L28R	A26T	I94L	W30G	W30R
453	0.5	1	2.57845e+06	WT	W30G	W30R	I94L	W30G	A26T	Promoter	L28R	W30R
454	0.5	1	2.57845e+06	WT	Promoter	L28R	A26T	W30R	I94L	W30G	L28R
455	0.5	1	2.57845e+06	WT	W30G	Promoter	W30R	L28R	W30G	I94L	A26T	W30G
456	0.5	1	2.57845e+06	WT	Promoter	L28R	W30R	I94L	A26T	W30G	A26T
457	0.5	1	2.57845e+06	WT	Promoter	I94L	L28R	W30R	W30G	A26T	L28R
458	0.5	1	2.57845e+06	WT	W30R	A26T	W30G	Promoter	L28R	I94L	I94L
459	0.5	1	2.57845e+06	WT	W30R	I94L	W30G	Promoter	L28R	A26T	W30G
460	0.5	1	2.57845e+06	WT	W30R	I94L	Promoter	W30G	A26T	L28R	L28R
461	0.5	1	2.57845e+06	WT	W30G	Promoter	W30R	I94L	W30G	A26T	L28R	W30G
462	0.5	1	2.57845e+06	WT	W30R	I94L	A26T	Promoter	L28R	W30G	W30R
463	0.5	1	2.57845e+06	WT	W30R	Promoter	I94L	A26T	L28R	W30G	Promoter
464	0.5	1	2.57845e+06	WT	Promoter	L28R	W30R	A26T	W30G	I94L	L28R
465	0.5	1	2.57845e+06	WT	W30G	Promoter	W30R	L28R	I94L	A26T	W30G	W30G
466	0.5	1	2.57845e+06	WT	W30R	Promoter	A26T	I94L	L28R	W30G	L28R
467	0.5	1	2.57845e+06	WT	Promoter	L28R	W30R	W30G	A26T	I94L	A26T
468	0.5	1	2.57845e+06	WT	W30G	Promoter	W30R	L28R	A26T	I94L	W30G	A26T
469	0.5	1	2.57845e+06	WT	W30R	A26T	Promoter	I94L	W30G	L28R	I94L
470	0.5	1	2.57845e+06	WT	W30G	W30R	A26T	Promoter	W30G	I94L	L28R	Promoter
471	0.5	1	2.57845e+06	WT	W30R	I94L	A26T	W30G	Promoter	L28R	L28R
472	0.5	1	2.57845e+06	WT	W30R	I94L	W30G	A26T	Promoter	L28R	A26T
473	0.5	1	2.57845e+06	WT	W30G	W30R	I94L	A26T	Promoter	L28R	W30G	L28R
474	0.5	1	2.57845e+06	WT	W30R	A26T	Promoter	I94L	W30G	L28R	L28R
475	0.5	1	2.57845e+06	WT	W30G	W30R	Promoter	A26T	W30G	L28R	I94L	W30R
476	0.5	1	2.57845e+06	WT	Promoter	L28R	I94L	W30R	A26T	W30G	A26T
477	0.5	1	2.57845e+06	WT	W30G	W30R	Promoter	I94L	W30G	A26T	L28R	P21L
478	0.5	1	2.57845e+06	WT	W30R	I94L	Promoter	W30G	L28R	A26T	L28R
479	0.5	1	2.57845e+06	WT	W30R	A26T	Promoter	W30G	L28R	I94L	A26T
480	0.5	1	2.57845e+06	WT	W30R	Promoter	I94L	L28R	A26T	W30G	L28R
481	0.5	1	2.57845e+06	WT	Promoter	W30R	L28R	I94L	W30G	A26T	A26T
482	0.5	1	2.57845e+06	WT	Promoter	W30R	L28R	W30G	A26T	I94L	Promoter
483	0.5	1	2.57845e+06	WT	W30G	W30R	A26T	Promoter	I94L	W30G	L28R	W30G
484	0.5	1	2.57845e+06	WT	W30R	I94L	A26T	Promoter	W30G	L28R	Promoter
485	0.5	1	2.57845e+06	WT	W30G	W30R	Promoter	I94L	L28R	A26T	W30G	W30G
486	0.5	1	2.57845e+06	WT	W30G	Promoter	W30R	I94L	W30G	A26T	L28R	I94L
487	0.5	1	2.57845e+06	WT	W30R	Promoter	L28R	I94L	W30G	A26T	L28R
488	0.5	1	2.57845e+06	WT	W30G	W30R	I94L	W30G	Promoter	L28R	A26T	I94L
489	0.5	1	2.57845e+06	WT	W30R	A26T	W30G	Promoter	I94L	L28R	L28R
490	0.5	1	2.57845e+06	WT	W30G	Promoter	W30R	I94L	W30G	A26T	L28R	W30R
491	0.5	1	2.57845e+06	WT	W30G	W30R	A26T	Promoter	L28R	I94L	W30G	Promoter
492	0.5	1	2.57845e+06	WT	Promoter	W30R	L28R	W30G	A26T	I94L	P21L
493	0.5	1	2.57845e+06	WT	W30R	I94L	A26T	Promoter	L28R	W30G	P21L
494	0.5	1	2.57845e+06	WT	Promoter	I94L	W30R	L28R	A26T	W30G	Promoter
495	0.5	1	2.57845e+06	WT	Promoter	I94L	W30R	W30G	L28R	A26T	W30G
496	0.5	1	2.57845e+06	WT	W30R	Promoter	A26T	L28R	I94L	W30G	A26T
497	0.5	1	2.57845e+06	WT	W30R	A26T	Promoter	I94L	L28R	W30G	W30R
498	0.5	1	2.57845e+06	WT	W30G	W30R	Promoter	I94L	A26T	L28R	W30G	P21L
499	0.5	1	2.57845e+06	WT	W30G	W30R	I94L	Promoter	L28R	W30G	A26T	I94L
500	0.5	1	2.57845e+06	WT	Promoter	L28R	I94L	A26T	W30R	W30G	W30R
501	0.5	1	2.57845e+06	WT	Promoter	I94L	W30R	W30G	A26T	L28R	W30G
502	0.5	1	2.57845e+06	WT	Promoter	W30G	W30R	I94L	W30G	A26T	L28R	Promoter
503	0.5	1	2.57845e+06	WT	Promoter	W30R	I94L	W30G	L28R	A26T	Promoter
504	0.5	1	2.57845e+06	WT	W30R	Promoter	A26T	W30G	L28R	I94L	I94L
505	0.5	1	2.57845e+06	WT	W30G	Promoter	W30R	L28R	I94L	A26T	W30G	L28R
506	0.5	1	2.57845e+06	WT	Promoter	L28R	W30R	A26T	I94L	W30G	W30G
507	0.5	1	2.57845e+06	WT	W30R	I94L	W30G	Promoter	A26T	L28R	P21L
508	0.5	1	2.57845e+06	WT	W30R	A26T	Promoter	W30G	L28R	I94L	L28R
509	0.5	1	2.57845e+06	WT	Promoter	W30R	I94L	L28R	W30G	A26T	L28R
510	0.5	1	2.57845e+06	WT	W30R	A26T	Promoter	L28R	W30G	I94L	I94L
511	0.5	1	2.57845e+06	WT	W30R	A26T	W30G	I94L	Promoter	L28R	W30R
512	0.5	1	2.57845e+06	WT	W30G	Promoter	W30R	I94L	L28R	A26T	W30G	Promoter
513	0.5	1	2.57845e+06	WT	W30R	I94L	Promoter	A26T	W30G	L28R	Promoter
514	0.5	1	2.57845e+06	WT	W30R	Promoter	I94L	L28R	A26T	W30G	P21L
515	0.5	1	2.57845e+06	WT	Promoter	W30R	A26T	W30G	L28R	I94L	P21L
516	0.5	1	2.57845e+06	WT	Promoter	I94L	W30R	L28R	W30G	A26T	W30R
517	0.5	1	2.57845e+06	WT	W30R	Promoter	A26T	I94L	W30G	L28R	W30R
518	0.5	1	2.57845e+06	WT	Promoter	L28R	W30R	W30G	A26T	I94L	P21L
519	0.5	1	2.57845e+06	WT	W30R	Promoter	L28R	I94L	A26T	W30G	W30G
520	0.5	1	2.57845e+06	WT	W30R	I94L	W30G	A26T	Promoter	L28R	W30G
521	0.5	1	2.57845e+06	WT	W30R	A26T	Promoter	L28R	W30G	I94L	Promoter
522	0.5	1	2.57845e+06	WT	Promoter	W30R	L28R	I94L	A26T	W30G	A26T
523	0.5	1	2.57845e+06	WT	W30R	A26T	W30G	Promoter	L28R	I94L	Promoter
524	0.5	1	2.57845e+06	WT	W30R	A26T	W30G	Promoter	I94L	L28R	A26T
525	0.5	1	2.57845e+06	WT	Promoter	L28R	A26T	W30R	W30G	I94L	Promoter
526	0.5	1	2.57845e+06	WT	Promoter	I94L	W30R	L28R	W30G	A26T	P21L
527	0.5	1	2.57845e+06	WT	W30R	Promoter	I94L	W30G	A26T	L28R	Promoter
528	0.5	1	2.57845e+06	WT	W30R	A26T	Promoter	I94L	L28R	W30G	A26T
529	0.5	1	2.57845e+06	WT	W30R	A26T	I94L	Promoter	W30G	L28R	Promoter
530	0.5	1	2.57845e+06	WT	W30G	Promoter	W30R	L28R	W30G	A26T	I94L	W30R
531	0.5	1	2.57845e+06	WT	Promoter	I94L	L28R	W30R	A26T	W30G	I94L
532	0.5	1	2.57845e+06	WT	Promoter	I94L	W30R	A26T	W30G	L28R	I94L
533	0.5	1	2.57845e+06	WT	W30R	I94L	A26T	Promoter	L28R	W30G	I94L
534	0.5	1	2.57845e+06	WT	W30G	W30R	Promoter	I94L	W30G	L28R	A26T	L28R
535	0.5	1	2.57845e+06	WT	W30G	Promoter	W30R	A26T	L28R	W30G	I94L	W30G
536	0.5	1	2.57845e+06	WT	W30G	W30R	I94L	A26T	W30G	Promoter	L28R	A26T
537	0.5	1	2.57845e+06	WT	Promoter	W30R	A26T	L28R	I94L	W30G	W30R
538	0.5	1	2.57845e+06	WT	Promoter	W30R	A26T	W30G	L28R	I94L	I94L
539	0.5	1	2.57845e+06	WT	W30R	A26T	Promoter	W30G	I94L	L28R	W30R
540	0.5	1	2.57845e+06	WT	Promoter	W30R	I94L	L28R	W30G	A26T	P21L
541	0.5	1	2.57845e+06	WT	W30R	A26T	W30G	I94L	Promoter	L28R	W30G
542	0.5	1	2.57845e+06	WT	Promoter	W30G	I94L	A26T	L28R	A26T
543	0.5	1	2.57845e+06	WT	W30R	A26T	Promoter	I94L	L28R	W30G	P21L
544	0.5	1	2.57845e+06	WT	W30R	Promoter	I94L	W30G	L28R	A26T	L28R
545	0.5	1	2.57845e+06	WT	Promoter	W30R	A26T	L28R	W30G	I94L	I94L
546	0.5	1	2.57845e+06	WT	Promoter	W30R	A26T	I94L	W30G	L28R	Promoter
547	0.5	1	2.57845e+06	WT	W30G	W30R	I94L	Promoter	A26T	L28R	W30G	W30G
548	0.5	1	2.57845e+06	WT	W30G	W30R	A26T	W30G	Promoter	L28R	I94L	A26T
549	0.5	1	2.57845e+06	WT	W30R	I94L	A26T	Promoter	W30G	L28R	P21L
550	0.5	1	2.57845e+06	WT	W30R	Promoter	A26T	I94L	W30G	L28R	P21L
551	0.5	1	2.57845e+06	WT	Promoter	I94L	W30R	W30G	A26T	L28R	P21L
552	0.5	1	2.57845e+06	WT	Promoter	W30G	W30R	I94L	W30G	A26T	L28R	W30G
553	0.5	1	2.57845e+06	WT	W30G	W30R	I94L	W30G	Promoter	A26T	L28R	P21L
554	0.5	1	2.57845e+06	WT	Promoter	W30R	A26T	L28R	I94L	W30G	L28R
555	0.5	1	2.57845e+06	WT	Promoter	L28R	I94L	W30R	W30G	A26T	L28R
556	0.5	1	2.57845e+06	WT	W30G	W30R	Promoter	A26T	I94L	L28R	W30G	W30G
557	0.5	1	2.57845e+06	WT	W30R	A26T	Promoter	L28R	W30G	I94L	W30R
558	0.5	1	2.57845e+06	WT	Promoter	W30G	W30R	I94L	A26T	L28R	W30G	P21L
559	0.5	1	2.57845e+06	WT	Promoter	W30G	W30R	L28R	W30G	A26T	I94L	W30G
560	0.5	1	2.57845e+06	WT	W30R	I94L	W30G	Promoter	L28R	A26T	Promoter
561	0.5	1	2.57845e+06	WT	W30R	Promoter	I94L	A26T	L28R	W30G	P21L
562	0.5	1	2.57845e+06	WT	W30G	W30R	A26T	Promoter	L28R	W30G	I94L	W30G
563	0.5	1	2.57845e+06	WT	W30R	A26T	Promoter	L28R	I94L	W30G	P21L
564	0.5	1	2.57845e+06	WT	W30R	A26T	I94L	Promoter	W30G	L28R	W30G
565	0.5	1	2.57845e+06	WT	W30R	I94L	Promoter	W30G	A26T	L28R	I94L
566	0.5	1	2.57845e+06	WT	W30G	W30R	A26T	W30G	I94L	Promoter	L28R	A26T
567	0.5	1	2.57845e+06	WT	Promoter	W30R	A26T	W30G	L28R	I94L	Promoter
568	0.5	1	2.57845e+06	WT	Promoter	L28R	I94L	W30R	W30G	A26T	W30G
569	0.5	1	2.57845e+06	WT	W30G	W30R	Promoter	A26T	W30G	L28R	I94L	A26T
570	0.5	1	2.57845e+06	WT	Promoter	W30R	A26T	L28R	W30G	I94L	W30R
571	0.5	1	2.57845e+06	WT	Promoter	W30R	L28R	A26T	W30G	I94L	L28R
572	0.5	1	2.57845e+06	WT	W30R	Promoter	I94L	W30G	L28R	A26T	Promoter
573	0.5	1	2.57845e+06	WT	Promoter	I94L	A26T	W30R	W30G	L28R	A26T
574	0.5	1	2.57845e+06	WT	W30R	A26T	Promoter	W30G	I94L	L28R	A26T
575	0.5	1	2.57845e+06	WT	W30R	Promoter	L28R	W30G	I94L	A26T	W30R
576	0.5	1	2.57845e+06	WT	Promoter	L28R	A26T	W30R	I94L	W30G	Promoter
577	0.5	1	2.57845e+06	WT	W30R	Promoter	I94L	W30G	L28R	A26T	P21L
578	0.5	1	2.57845e+06	WT	Promoter	I94L	A26T	W30R	L28R	W30G	I94L
579	0.5	1	2.57845e+06	WT	W30R	Promoter	I94L	A26T	W30G	L28R	P21L
580	0.5	1	2.57845e+06	WT	Promoter	I94L	W30R	W30G	L28R	A26T	P21L
581	0.5	1	2.57845e+06	WT	Promoter	W30G	W30R	I94L	W30G	L28R	A26T	Promoter
582	0.5	1	2.57845e+06	WT	Promoter	W30R	A26T	L28R	W30G	I94L	A26T
583	0.5	1	2.57845e+06	WT	Promoter	W30G	W30R	L28R	I94L	W30G	A26T	W30G
584	0.5	1	2.57845e+06	WT	W30G	W30R	A26T	Promoter	W30G	L28R	I94L	I94L
585	0.5	1	2.57845e+06	WT	W30R	A26T	W30G	Promoter	L28R	I94L	W30R
586	0.5	1	2.57845e+06	WT	W30R	A26T	W30G	I94L	Promoter	L28R	L28R
587	0.5	1	2.57845e+06	WT	W30R	I94L	Promoter	A26T	L28R	W30G	I94L
588	0.5	1	2.57845e+06	WT	Promoter	L28R	I94L	A26T	W30R	W30G	I94L
589	0.5	1	2.57845e+06	WT	W30R	A26T	W30G	Promoter	I94L	L28R	W30R
590	0.5	1	2.57845e+06	WT	W30R	Promoter	I94L	L28R	A26T	W30G	I94L
591	0.5	1	2.57845e+06	WT	Promoter	W30G	W30R	A26T	I94L	L28R	W30G	W30G
592	0.5	1	2.57845e+06	WT	W30R	Promoter	A26T	L28R	W30G	I94L	I94L
593	0.5	1	2.57845e+06	WT	W30G	W30R	A26T	I94L	Promoter	L28R	W30G	A26T
594	0.5	1	2.57845e+06	WT	Promoter	L28R	W30R	W30G	I94L	A26T	A26T
595	0.5	1	2.57845e+06	WT	W30R	Promoter	L28R	I94L	W30G	A26T	P21L
596	0.5	1	2.57845e+06	WT	W30G	Promoter	W30R	A26T	W30G	I94L	L28R	Promoter
597	0.5	1	2.57845e+06	WT	W30G	W30R	Promoter	I94L	W30G	L28R	A26T	P21L
598	0.5	1	2.57845e+06	WT	W30R	I94L	Promoter	W30G	L28R	A26T	I94L
599	0.5	1	2.57845e+06	WT	W30G	Promoter	W30R	I94L	A26T	L28R	W30G	I94L
600	0.5	1	2.57845e+06	WT	W30G	W30R	I94L	W30G	Promoter	A26T	L28R	W30R
601	0.5	1	2.57845e+06	WT	W30R	A26T	I94L	Promoter	W30G	L28R	P21L
602	0.5	1	2.57845e+06	WT	Promoter	I94L	L28R	A26T	W30R	W30G	P21L
603	0.5	1	2.57845e+06	WT	W30R	Promoter	A26T	L28R	W30G	I94L	Promoter
604	0.5	1	2.57845e+06	WT	Promoter	I94L	W30R	L28R	W30G	A26T	W30G
605	0.5	1	2.57845e+06	WT	W30R	A26T	Promoter	I94L	W30G	L28R	Promoter
606	0.5	1	2.57845e+06	WT	W30G	W30R	Promoter	A26T	I94L	W30G	L28R	W30G
607	0.5	1	2.57845e+06	WT	W30G	W30R	Promoter	I94L	A26T	L28R	W30G	Promoter
608	0.5	1	2.57845e+06	WT	Promoter	W30G	W30R	I94L	A26T	W30G	L28R	A26T
609	0.5	1	2.57845e+06	WT	W30G	W30R	I94L	Promoter	A26T	W30G	L28R	Promoter
610	0.5	1	2.57845e+06	WT	Promoter	W30R	I94L	W30G	A26T	L28R	L28R
611	0.5	1	2.57845e+06	WT	W30R	I94L	A26T	W30G	Promoter	L28R	I94L
612	0.5	1	2.57845e+06	WT	W30G	Promoter	W30R	I94L	W30G	L28R	A26T	W30G
613	0.5	1	2.57845e+06	WT	W30G	W30R	Promoter	L28R	W30G	I94L	A26T	A26T
614	0.5	1	2.57845e+06	WT	W30R	Promoter	I94L	L28R	W30G	A26T	Promoter
615	0.5	1	2.57845e+06	WT	W30R	Promoter	A26T	I94L	W30G	L28R	Promoter
616	0.5	1	2.57845e+06	WT	W30G	W30R	A26T	I94L	Promoter	L28R	W30G	W30G
617	0.5	1	2.57845e+06	WT	Promoter	W30R	L28R	W30G	A26T	I94L	W30R
618	0.5	1	2.57845e+06	WT	Promoter	W30R	A26T	L28R	W30G	I94L	P21L
619	0.5	1	2.57845e+06	WT	Promoter	I94L	W30R	W30G	L28R	A26T	A26T
620	0.5	1	2.57845e+06	WT	W30R	Promoter	I94L	A26T	L28R	W30G	L28R
621	0.5	1	2.57845e+06	WT	W30R	Promoter	L28R	A26T	W30G	I94L	W30R
622	0.5	1	2.57845e+06	WT	Promoter	W30R	L28R	A26T	I94L	W30G	Promoter
623	0.5	1	2.57845e+06	WT	Promoter	W30G	W30R	L28R	W30G	I94L	A26T	A26T
624	0.5	1	2.57845e+06	WT	W30R	A26T	W30G	Promoter	I94L	L28R	W30G
625	0.5	1	2.57845e+06	WT	W30R	I94L	Promoter	W30G	L28R	A26T	W30G
626	0.5	1	2.57845e+06	WT	Promoter	I94L	A26T	L28R	W30R	W30G	Promoter
627	0.5	1	2.57845e+06	WT	Promoter	W30R	I94L	A26T	L28R	W30G	I94L
628	0.5	1	2.57845e+06	WT	W30G	W30R	I94L	Promoter	L28R	A26T	W30G	P21L
629	0.5	1	2.57845e+06	WT	W30R	Promoter	I94L	W30G	A26T	L28R	W30G
630	0.5	1	2.57845e+06	WT	Promoter	I94L	L28R	W30R	W30G	A26T	Promoter
631	0.5	1	2.57845e+06	WT	W30R	A26T	I94L	Promoter	W30G	L28R	A26T
632	0.5	1	2.57845e+06	WT	Promoter	W30R	L28R	A26T	W30G	I94L	Promoter
633	0.5	1	2.57845e+06	WT	Promoter	W30R	A26T	I94L	L28R	W30G	P21L
634	0.5	1	2.57845e+06	WT	W30G	W30R	I94L	W30G	A26T	Promoter	L28R	A26T
635	0.5	1	2.57845e+06	WT	Promoter	I94L	L28R	W30R	A26T	W30G	W30R
636	0.5	1	2.57845e+06	WT	Promoter	W30R	L28R	A26T	I94L	W30G	W30R
637	0.5	1	2.57845e+06	WT	W30R	Promoter	I94L	A26T	L28R	W30G	W30R
638	0.5	1	2.57845e+06	WT	W30G	W30R	I94L	Promoter	L28R	W30G	A26T	W30G
639	0.5	1	2.57845e+06	WT	Promoter	I94L	L28R	A26T	W30R	W30G	I94L
640	0.5	1	2.57845e+06	WT	W30R	Promoter	I94L	W30G	L28R	A26T	W30R
641	0.5	1	2.57845e+06	WT	Promoter	I94L	W30R	W30G	L28R	A26T	I94L
642	0.5	1	2.57845e+06	WT	W30G	Promoter	W30R	A26T	W30G	I94L	L28R	W30G
643	0.5	1	2.57845e+06	WT	Promoter	L28R	A26T	W30R	W30G	I94L	W30G
644	0.5	1	2.57845e+06	WT	W30R	I94L	A26T	Promoter	W30G	L28R	W30G
645	0.5	1	2.57845e+06	WT	Promoter	W30G	W30R	A26T	W30G	L28R	I94L	P21L
646	0.5	1	2.57845e+06	WT	W30R	I94L	Promoter	A26T	L28R	W30G	Promoter
647	0.5	1	2.57845e+06	WT	W30G	W30R	A26T	I94L	Promoter	L28R	W30G	I94L
648	0.5	1	2.57845e+06	WT	Promoter	L28R	W30R	I94L	W30G	A26T	Promoter
649	0.5	1	2.57845e+06	WT	W30R	Promoter	L28R	I94L	W30G	A26T	W30G
650	0.5	1	2.57845e+06	WT	Promoter	W30R	I94L	W30G	A26T	L28R	W30R
651	0.5	1	2.57845e+06	WT	W30G	Promoter	W30R	A26T	W30G	I94L	L28R	P21L
652	0.5	1	2.57845e+06	WT	Promoter	W30R	I94L	W30G	A26T	L28R	Promoter
653	0.5	1	2.57845e+06	WT	W30G	W30R	A26T	I94L	W30G	Promoter	L28R	A26T
654	0.5	1	2.57845e+06	WT	W30R	Promoter	A26T	W30G	L28R	I94L	L28R
655	0.5	1	2.57845e+06	WT	W30G	Promoter	W30R	L28R	A26T	I94L	W30G	P21L
656	0.5	1	2.57845e+06	WT	W30R	I94L	A26T	Promoter	L28R	W30G	A26T
657	0.5	1	2.57845e+06	WT	Promoter	L28R	A26T	I94L	W30R	W30G	I94L
658	0.5	1	2.57845e+06	WT	W30G	W30R	A26T	W30G	Promoter	I94L	L28R	P21L
659	0.5	1	2.57845e+06	WT	Promoter	L28R	W30R	W30G	I94L	A26T	I94L
660	0.5	1	2.57845e+06	WT	W30R	A26T	Promoter	L28R	W30G	I94L	A26T
661	0.5	1	2.57845e+06	WT	Promoter	I94L	W30R	L28R	W30G	A26T	L28R
662	0.5	1	2.57845e+06	WT	W30G	Promoter	W30R	I94L	L28R	W30G	A26T	A26T
663	0.5	1	2.57845e+06	WT	W30R	Promoter	L28R	I94L	A26T	W30G	A26T
664	0.5	1	2.57845e+06	WT	Promoter	W30R	I94L	A26T	W30G	L28R	W30G
665	0.5	1	2.57845e+06	WT	Promoter	W30R	L28R	W30G	I94L	A26T	A26T
666	0.5	1	2.57845e+06	WT	W30G	Promoter	W30R	A26T	L28R	I94L	W30G	A26T
667	0.5	1	2.57845e+06	WT	W30R	Promoter	I94L	W30G	A26T	L28R	W30R
668	0.5	1	2.57845e+06	WT	Promoter	I94L	W30R	A26T	L28R	W30G	L28R
669	0.5	1	2.57845e+06	WT	W30G	W30R	I94L	Promoter	W30G	A26T	L28R	L28R
670	0.5	1	2.57845e+06	WT	W30R	A26T	W30G	Promoter	L28R	I94L	A26T
671	0.5	1	2.57845e+06	WT	Promoter	I94L	W30R	A26T	W30G	L28R	A26T
672	0.5	1	2.57845e+06	WT	W30R	Promoter	L28R	A26T	W30G	I94L	Promoter
673	0.5	1	2.57845e+06	WT	Promoter	W30R	L28R	W30G	A26T	I94L	A26T
674	0.5	1	2.57845e+06	WT	W30G	Promoter	W30R	A26T	W30G	L28R	I94L	W30R
675	0.5	1	2.57845e+06	WT	W30G	Promoter	W30R	I94L	L28R	A26T	W30G	L28R
676	0.5	1	2.57845e+06	WT	W30R	Promoter	L28R	A26T	W30G	I94L	W30G
677	0.5	1	2.57845e+06	WT	Promoter	W30R	I94L	W30G	A26T	L28R	W30G
678	0.5	1	2.57845e+06	WT	Promoter	L28R	A26T	W30R	I94L	W30G	A26T
679	0.5	1	2.57845e+06	WT	W30R	I94L	Promoter	A26T	L28R	W30G	W30G
680	0.5	1	2.57845e+06	WT	W30R	Promoter	L28R	W30G	I94L	A26T	A26T
681	0.5	1	2.57845e+06	WT	W30R	A26T	Promoter	I94L	L28R	W30G	Promoter
682	0.5	1	2.57845e+06	WT	Promoter	L28R	W30R	A26T	I94L	W30G	P21L
683	0.5	1	2.57845e+06	WT	W30R	Promoter	A26T	I94L	W30G	L28R	A26T
684	0.5	1	2.57845e+06	WT	Promoter	W30G	W30R	A26T	W30G	I94L	L28R	W30G
685	0.5	1	2.57845e+06	WT	Promoter	L28R	W30R	A26T	I94L	W30G	Promoter
686	0.5	1	2.57845e+06	WT	Promoter	W30R	L28R	W30G	I94L	A26T	W30R
687	0.5	1	2.57845e+06	WT	Promoter	W30G	W30R	A26T	L28R	W30G	I94L	Promoter
688	0.5	1	2.57845e+06	WT	W30G	W30R	I94L	W30G	A26T	Promoter	L28R	W30G
689	0.5	1	2.57845e+06	WT	Promoter	L28R	W30R	A26T	I94L	W30G	L28R
690	0.5	1	2.57845e+06	WT	Promoter	I94L	A26T	L28R	W30R	W30G	L28R
691	0.5	1	2.57845e+06	WT	W30R	I94L	Promoter	L28R	W30G	A26T	Promoter
692	0.5	1	2.57845e+06	WT	W30G	W30R	Promoter	I94L	W30G	A26T	L28R	W30R
693	0.5	1	2.57845e+06	WT	Promoter	I94L	W30R	L28R	A26T	W30G	A26T
694	0.5	1	2.57845e+06	WT	Promoter	I94L	W30R	A26T	L28R	W30G	W30G
695	0.5	1	2.57845e+06	WT	Promoter	W30G	W30R	L28R	A26T	I94L	W30G	Promoter
696	0.5	1	2.57845e+06	WT	W30R	A26T	Promoter	L28R	W30G	I94L	L28R
697	0.5	1	2.57845e+06	WT	W30R	A26T	Promoter	I94L	W30G	L28R	P21L
698	0.5	1	2.57845e+06	WT	Promoter	W30G	W30R	L28R	W30G	A26T	I94L	W30R
699	0.5	1	2.57845e+06	WT	W30R	A26T	Promoter	W30G	I94L	L28R	P21L
700	0.5	1	2.57845e+06	WT	W30R	I94L	Promoter	L28R	W30G	A26T	W30R
701	0.5	1	2.57845e+06	WT	W30G	Promoter	W30R	A26T	I94L	L28R	W30G	P21L
702	0.5	1	2.57845e+06	WT	W30G	W30R	I94L	Promoter	L28R	W30G	A26T	P21L
703	0.5	1	2.57845e+06	WT	Promoter	I94L	A26T	W30R	L28R	W30G	A26T
704	0.5	1	2.57845e+06	WT	W30G	W30R	I94L	Promoter	A26T	L28R	W30G	P21L
705	0.5	1	2.57845e+06	WT	Promoter	W30R	L28R	A26T	W30G	I94L	W30R
706	0.5	1	2.57845e+06	WT	W30R	A26T	Promoter	W30G	L28R	I94L	Promoter
707	0.5	1	2.57845e+06	WT	Promoter	W30G	W30R	A26T	I94L	L28R	W30G	W30R
708	0.5	1	2.57845e+06	WT	Promoter	W30R	L28R	I94L	A26T	W30G	W30R
709	0.5	1	2.57845e+06	WT	Promoter	I94L	A26T	L28R	W30R	W30G	W30R
710	0.5	1	2.57845e+06	WT	W30R	A26T	I94L	Promoter	L28R	W30G	Promoter
711	0.5	1	2.57845e+06	WT	Promoter	I94L	A26T	W30R	W30G	L28R	P21L
712	0.5	1	2.57845e+06	WT	Promoter	I94L	L28R	W30R	W30G	A26T	P21L
713	0.5	1	2.57845e+06	WT	Promoter	I94L	W30R	W30G	A26T	L28R	L28R
714	0.5	1	2.57845e+06	WT	W30R	I94L	Promoter	L28R	A26T	W30G	L28R
715	0.5	1	2.57845e+06	WT	Promoter	W30G	W30R	A26T	I94L	L28R	W30G	A26T
716	0.5	1	2.57845e+06	WT	W30R	I94L	Promoter	L28R	W30G	A26T	L28R
717	0.5	1	2.57845e+06	WT	W30R	I94L	Promoter	A26T	W30G	L28R	P21L
718	0.5	1	2.57845e+06	WT	W30G	W30R	Promoter	A26T	L28R	W30G	I94L	W30R
719	0.5	1	2.57845e+06	WT	W30R	I94L	Promoter	W30G	A26T	L28R	A26T
720	0.5	1	2.57845e+06	WT	W30R	Promoter	L28R	A26T	W30G	I94L	L28R
721	0.5	1	2.57845e+06	WT	W30R	Promoter	I94L	L28R	A26T	W30G	W30G
722	0.5	1	2.57845e+06	WT	Promoter	W30R	L28R	W30G	A26T	I94L	L28R
723	0.5	1	2.57845e+06	WT	Promoter	W30G	W30R	A26T	W30G	L28R	I94L	W30R
724	0.5	1	2.57845e+06	WT	W30R	Promoter	I94L	L28R	W30G	A26T	W30G
725	0.5	1	2.57845e+06	WT	W30G	W30R	I94L	Promoter	A26T	W30G	L28R	L28R
726	0.5	1	2.57845e+06	WT	Promoter	W30R	A26T	I94L	L28R	W30G	W30R
727	0.5	1	2.57845e+06	WT	W30G	W30R	A26T	Promoter	W30G	I94L	L28R	W30G
728	0.5	1	2.57845e+06	WT	W30R	A26T	Promoter	I94L	W30G	L28R	A26T
729	0.5	1	2.57845e+06	WT	Promoter	I94L	W30R	L28R	A26T	W30G	W30R
730	0.5	19	1.89155e+06	WT	Promoter	I94L	L28R	A26T	W30R	I94L
731	0.5	16	1.89155e+06	WT	W30R	Promoter	I94L	A26T	L28R	Promoter
732	0.5	16	1.89155e+06	WT	W30R	Promoter	I94L	A26T	L28R	P21L
733	0.5	15	1.89155e+06	WT	Promoter	I94L	L28R	W30R	A26T	I94L
734	0.5	15	1.89155e+06	WT	Promoter	I94L	L28R	A26T	W30R	W30R
735	0.5	15	1.89155e+06	WT	Promoter	L28R	I94L	W30R	A26T	P21L
736	0.5	15	1.89155e+06	WT	W30R	Promoter	A26T	L28R	I94L	I94L
737	0.5	14	1.89155e+06	WT	W30R	Promoter	A26T	L28R	I94L	P21L
738	0.5	14	1.89155e+06	WT	Promoter	L28R	A26T	I94L	W30R	P21L
739	0.5	14	1.89155e+06	WT	Promoter	W30R	A26T	L28R	I94L	Promoter
740	0.5	14	1.89155e+06	WT	Promoter	W30R	I94L	A26T	L28R	Promoter
741	0.5	14	1.89155e+06	WT	W30R	A26T	Promoter	I94L	L28R	P21L
742	0.5	13	1.89155e+06	WT	Promoter	L28R	W30R	I94L	A26T	I94L
743	0.5	13	1.89155e+06	WT	Promoter	L28R	A26T	W30R	I94L	P21L
744	0.5	12	1.89155e+06	WT	Promoter	L28R	I94L	A26T	W30R	L28R
745	0.5	12	1.89155e+06	WT	W30R	I94L	Promoter	L28R	A26T	A26T
746	0.5	12	1.89155e+06	WT	W30R	A26T	I94L	Promoter	L28R	L28R
747	0.5	12	1.89155e+06	WT	Promoter	L28R	I94L	A26T	W30R	P21L
748	0.5	12	1.89155e+06	WT	Promoter	I94L	L28R	A26T	W30R	Promoter
749	0.5	12	1.89155e+06	WT	W30R	Promoter	A26T	L28R	I94L	L28R
750	0.5	12	1.89155e+06	WT	W30R	A26T	Promoter	L28R	I94L	I94L
751	0.5	12	1.89155e+06	WT	Promoter	I94L	L28R	W30R	A26T	W30R
752	0.5	12	1.89155e+06	WT	Promoter	I94L	A26T	W30R	L28R	L28R
753	0.5	12	1.89155e+06	WT	Promoter	L28R	A26T	I94L	W30R	W30R
754	0.5	12	1.89155e+06	WT	W30R	I94L	Promoter	A26T	L28R	P21L
755	0.5	11	1.89155e+06	WT	W30R	I94L	Promoter	A26T	L28R	I94L
756	0.5	11	1.89155e+06	WT	Promoter	L28R	I94L	A26T	W30R	W30R
757	0.5	11	1.89155e+06	WT	W30R	Promoter	L28R	A26T	I94L	I94L
758	0.5	11	1.89155e+06	WT	Promoter	I94L	A26T	L28R	W30R	P21L
759	0.5	11	1.89155e+06	WT	Promoter	W30R	I94L	A26T	L28R	L28R
760	0.5	11	1.89155e+06	WT	Promoter	W30R	A26T	L28R	I94L	L28R
761	0.5	11	1.89155e+06	WT	Promoter	I94L	W30R	L28R	A26T	P21L
762	0.5	11	1.89155e+06	WT	Promoter	W30R	A26T	L28R	I94L	A26T
763	0.5	11	1.89155e+06	WT	W30R	A26T	I94L	Promoter	L28R	I94L
764	0.5	11	1.89155e+06	WT	Promoter	I94L	W30R	A26T	L28R	A26T
765	0.5	11	1.89155e+06	WT	W30R	I94L	Promoter	L28R	A26T	I94L
766	0.5	11	1.89155e+06	WT	W30R	Promoter	I94L	L28R	A26T	I94L
767	0.5	11	1.89155e+06	WT	W30R	Promoter	L28R	I94L	A26T	P21L
768	0.5	11	1.89155e+06	WT	Promoter	L28R	A26T	I94L	W30R	Promoter
769	0.5	11	1.89155e+06	WT	Promoter	I94L	W30R	A26T	L28R	P21L
770	0.5	11	1.89155e+06	WT	Promoter	W30R	L28R	A26T	I94L	Promoter
771	0.5	11	1.89155e+06	WT	Promoter	L28R	W30R	I94L	A26T	W30R
772	0.5	10	1.89155e+06	WT	W30R	Promoter	A26T	L28R	I94L	Promoter
773	0.5	10	1.89155e+06	WT	W30R	I94L	Promoter	A26T	L28R	W30R
774	0.5	10	1.89155e+06	WT	W30R	A26T	Promoter	I94L	L28R	W30R
775	0.5	10	1.89155e+06	WT	W30R	A26T	I94L	Promoter	L28R	P21L
776	0.5	10	1.89155e+06	WT	W30R	Promoter	I94L	A26T	L28R	W30R
777	0.5	10	1.89155e+06	WT	W30R	A26T	Promoter	I94L	L28R	L28R
778	0.5	10	1.89155e+06	WT	W30R	Promoter	L28R	A26T	I94L	A26T
779	0.5	10	1.89155e+06	WT	Promoter	I94L	A26T	W30R	L28R	W30R
780	0.5	10	1.89155e+06	WT	Promoter	W30R	A26T	I94L	L28R	L28R
781	0.5	10	1.89155e+06	WT	W30R	Promoter	A26T	I94L	L28R	W30R
782	0.5	10	1.89155e+06	WT	Promoter	L28R	W30R	A26T	I94L	A26T
783	0.5	10	1.89155e+06	WT	Promoter	L28R	W30R	A26T	I94L	P21L
784	0.5	10	1.89155e+06	WT	W30R	Promoter	L28R	I94L	A26T	A26T
785	0.5	10	1.89155e+06	WT	Promoter	W30R	I94L	A26T	L28R	W30R
786	0.5	10	1.89155e+06	WT	W30R	I94L	A26T	Promoter	L28R	L28R
787	0.5	10	1.89155e+06	WT	Promoter	W30R	L28R	A26T	I94L	L28R
788	0.5	10	1.89155e+06	WT	W30R	Promoter	A26T	I94L	L28R	I94L
789	0.5	10	1.89155e+06	WT	W30R	Promoter	I94L	L28R	A26T	Promoter
790	0.5	10	1.89155e+06	WT	Promoter	I94L	W30R	A26T	L28R	W30R
791	0.5	10	1.89155e+06	WT	Promoter	W30R	I94L	A26T	L28R	I94L
792	0.5	10	1.89155e+06	WT	W30R	Promoter	L28R	A26T	I94L	P21L
793	0.5	9	1.89155e+06	WT	Promoter	W30R	L28R	I94L	A26T	L28R
794	0.5	9	1.89155e+06	WT	Promoter	L28R	W30R	I94L	A26T	Promoter
795	0.5	9	1.89155e+06	WT	Promoter	L28R	W30R	I94L	A26T	P21L
796	0.5	9	1.89155e+06	WT	Promoter	I94L	L28R	W30R	A26T	L28R
797	0.5	9	1.89155e+06	WT	W30R	A26T	Promoter	L28R	I94L	Promoter
798	0.5	9	1.89155e+06	WT	W30R	Promoter	A26T	I94L	L28R	P21L
799	0.5	9	1.89155e+06	WT	W30R	A26T	Promoter	I94L	L28R	Promoter
800	0.5	9	1.89155e+06	WT	Promoter	I94L	L28R	W30R	A26T	P21L
801	0.5	9	1.89155e+06	WT	Promoter	L28R	W30R	I94L	A26T	A26T
802	0.5	9	1.89155e+06	WT	W30R	I94L	Promoter	A26T	L28R	L28R
803	0.5	9	1.89155e+06	WT	Promoter	I94L	L28R	W30R	A26T	A26T
804	0.5	9	1.89155e+06	WT	Promoter	L28R	A26T	W30R	I94L	A26T
805	0.5	9	1.89155e+06	WT	W30R	A26T	Promoter	I94L	L28R	I94L
806	0.5	9	1.89155e+06	WT	Promoter	W30R	A26T	I94L	L28R	A26T
807	0.5	9	1.89155e+06	WT	Promoter	L28R	I94L	W30R	A26T	A26T
808	0.5	9	1.89155e+06	WT	W30R	Promoter	L28R	I94L	A26T	L28R
809	0.5	9	1.89155e+06	WT	W30R	Promoter	A26T	I94L	L28R	A26T
810	0.5	9	1.89155e+06	WT	W30R	A26T	Promoter	L28R	I94L	L28R
811	0.5	9	1.89155e+06	WT	W30R	Promoter	I94L	L28R	A26T	L28R
812	0.5	9	1.89155e+06	WT	W30R	Promoter	L28R	I94L	A26T	I94L
813	0.5	9	1.89155e+06	WT	Promoter	W30R	I94L	L28R	A26T	L28R
814	0.5	9	1.89155e+06	WT	Promoter	L28R	I94L	A26T	W30R	I94L
815	0.5	9	1.89155e+06	WT	Promoter	W30R	L28R	A26T	I94L	P21L
816	0.5	9	1.89155e+06	WT	Promoter	I94L	A26T	L28R	W30R	L28R
817	0.5	9	1.89155e+06	WT	Promoter	I94L	W30R	L28R	A26T	I94L
818	0.5	9	1.89155e+06	WT	Promoter	L28R	A26T	I94L	W30R	L28R
819	0.5	8	1.89155e+06	WT	Promoter	L28R	I94L	W30R	A26T	I94L
820	0.5	8	1.89155e+06	WT	Promoter	W30R	I94L	L28R	A26T	Promoter
821	0.5	8	1.89155e+06	WT	W30R	Promoter	L28R	A26T	I94L	L28R
822	0.5	8	1.89155e+06	WT	Promoter	W30R	L28R	I94L	A26T	W30R
823	0.5	8	1.89155e+06	WT	W30R	Promoter	A26T	L28R	I94L	W30R
824	0.5	8	1.89155e+06	WT	Promoter	W30R	A26T	L28R	I94L	I94L
825	0.5	8	1.89155e+06	WT	Promoter	I94L	W30R	L28R	A26T	W30R
826	0.5	8	1.89155e+06	WT	W30R	I94L	Promoter	L28R	A26T	W30R
827	0.5	8	1.89155e+06	WT	Promoter	I94L	W30R	L28R	A26T	A26T
828	0.5	8	1.89155e+06	WT	Promoter	I94L	W30R	A26T	L28R	Promoter
829	0.5	8	1.89155e+06	WT	W30R	Promoter	L28R	I94L	A26T	W30R
830	0.5	8	1.89155e+06	WT	Promoter	L28R	A26T	I94L	W30R	I94L
831	0.5	8	1.89155e+06	WT	Promoter	W30R	A26T	I94L	L28R	I94L
832	0.5	8	1.89155e+06	WT	Promoter	I94L	A26T	L28R	W30R	W30R
833	0.5	8	1.89155e+06	WT	W30R	I94L	Promoter	A26T	L28R	Promoter
834	0.5	8	1.89155e+06	WT	Promoter	W30R	I94L	L28R	A26T	A26T
835	0.5	8	1.89155e+06	WT	Promoter	L28R	A26T	W30R	I94L	I94L
836	0.5	8	1.89155e+06	WT	Promoter	W30R	I94L	L28R	A26T	I94L
837	0.5	8	1.89155e+06	WT	W30R	Promoter	I94L	A26T	L28R	L28R
838	0.5	7	1.89155e+06	WT	Promoter	L28R	W30R	A26T	I94L	L28R
839	0.5	7	1.89155e+06	WT	W30R	Promoter	I94L	A26T	L28R	A26T
840	0.5	7	1.89155e+06	WT	W30R	A26T	Promoter	L28R	I94L	A26T
841	0.5	7	1.89155e+06	WT	Promoter	L28R	I94L	W30R	A26T	W30R
842	0.5	7	1.89155e+06	WT	Promoter	L28R	W30R	A26T	I94L	I94L
843	0.5	7	1.89155e+06	WT	W30R	A26T	Promoter	L28R	I94L	W30R
844	0.5	7	1.89155e+06	WT	Promoter	I94L	A26T	W30R	L28R	Promoter
845	0.5	7	1.89155e+06	WT	Promoter	I94L	A26T	L28R	W30R	I94L
846	0.5	7	1.89155e+06	WT	W30R	I94L	A26T	Promoter	L28R	I94L
847	0.5	7	1.89155e+06	WT	Promoter	L28R	I94L	A26T	W30R	A26T
848	0.5	7	1.89155e+06	WT	W30R	Promoter	A26T	I94L	L28R	L28R
849	0.5	7	1.89155e+06	WT	W30R	Promoter	L28R	A26T	I94L	W30R
850	0.5	7	1.89155e+06	WT	W30R	Promoter	A26T	L28R	I94L	A26T
851	0.5	7	1.89155e+06	WT	W30R	Promoter	L28R	A26T	I94L	Promoter
852	0.5	7	1.89155e+06	WT	W30R	A26T	I94L	Promoter	L28R	W30R
853	0.5	7	1.89155e+06	WT	Promoter	I94L	L28R	W30R	A26T	Promoter
854	0.5	7	1.89155e+06	WT	Promoter	W30R	I94L	L28R	A26T	W30R
855	0.5	7	1.89155e+06	WT	Promoter	W30R	L28R	A26T	I94L	W30R
856	0.5	7	1.89155e+06	WT	Promoter	W30R	L28R	A26T	I94L	A26T
857	0.5	7	1.89155e+06	WT	Promoter	W30R	L28R	I94L	A26T	I94L
858	0.5	7	1.89155e+06	WT	Promoter	L28R	A26T	W30R	I94L	W30R
859	0.5	7	1.89155e+06	WT	Promoter	I94L	A26T	W30R	L28R	P21L
860	0.5	7	1.89155e+06	WT	Promoter	W30R	A26T	L28R	I94L	P21L
861	0.5	7	1.89155e+06	WT	Promoter	W30R	L28R	I94L	A26T	A26T
862	0.5	7	1.89155e+06	WT	Promoter	I94L	A26T	W30R	L28R	A26T
863	0.5	6	1.89155e+06	WT	W30R	A26T	Promoter	I94L	L28R	A26T
864	0.5	6	1.89155e+06	WT	Promoter	L28R	W30R	A26T	I94L	Promoter
865	0.5	6	1.89155e+06	WT	Promoter	L28R	A26T	W30R	I94L	Promoter
866	0.5	6	1.89155e+06	WT	Promoter	I94L	A26T	W30R	L28R	I94L
867	0.5	6	1.89155e+06	WT	Promoter	I94L	W30R	L28R	A26T	L28R
868	0.5	6	1.89155e+06	WT	W30R	A26T	I94L	Promoter	L28R	A26T
869	0.5	6	1.89155e+06	WT	Promoter	L28R	A26T	I94L	W30R	A26T
870	0.5	6	1.89155e+06	WT	W30R	Promoter	I94L	L28R	A26T	A26T
871	0.5	6	1.89155e+06	WT	W30R	I94L	Promoter	A26T	L28R	A26T
872	0.5	6	1.89155e+06	WT	Promoter	W30R	I94L	A26T	L28R	P21L
873	0.5	6	1.89155e+06	WT	Promoter	I94L	W30R	A26T	L28R	I94L
874	0.5	6	1.89155e+06	WT	Promoter	I94L	A26T	L28R	W30R	A26T
875	0.5	6	1.89155e+06	WT	Promoter	W30R	L28R	I94L	A26T	Promoter
876	0.5	6	1.89155e+06	WT	Promoter	W30R	A26T	I94L	L28R	W30R
877	0.5	6	1.89155e+06	WT	W30R	Promoter	I94L	L28R	A26T	P21L
878	0.5	6	1.89155e+06	WT	Promoter	L28R	W30R	I94L	A26T	L28R
879	0.5	6	1.89155e+06	WT	Promoter	W30R	A26T	I94L	L28R	P21L
880	0.5	6	1.89155e+06	WT	Promoter	L28R	A26T	W30R	I94L	L28R
881	0.5	6	1.89155e+06	WT	W30R	A26T	I94L	Promoter	L28R	Promoter
882	0.5	5	1.89155e+06	WT	W30G	W30R	Promoter	A26T	I94L	L28R	A26T
883	0.5	5	1.89155e+06	WT	W30R	I94L	Promoter	L28R	A26T	P21L
884	0.5	5	1.89155e+06	WT	W30R	A26T	Promoter	L28R	I94L	P21L
885	0.5	5	1.89155e+06	WT	Promoter	W30R	A26T	I94L	L28R	Promoter
886	0.5	5	1.89155e+06	WT	W30R	I94L	A26T	Promoter	L28R	W30R
887	0.5	5	1.89155e+06	WT	Promoter	I94L	L28R	A26T	W30R	A26T
888	0.5	5	1.89155e+06	WT	Promoter	I94L	W30R	L28R	A26T	Promoter
889	0.5	5	1.89155e+06	WT	W30R	Promoter	L28R	I94L	A26T	Promoter
890	0.5	5	1.89155e+06	WT	Promoter	W30R	L28R	I94L	A26T	P21L
891	0.5	5	1.89155e+06	WT	Promoter	I94L	W30R	A26T	L28R	L28R
892	0.5	5	1.89155e+06	WT	W30G	W30R	A26T	Promoter	L28R	I94L	A26T
893	0.5	5	1.89155e+06	WT	Promoter	W30R	L28R	A26T	I94L	I94L
894	0.5	5	1.89155e+06	WT	W30R	I94L	Promoter	L28R	A26T	L28R
895	0.5	5	1.89155e+06	WT	W30R	Promoter	I94L	L28R	A26T	W30R
896	0.5	4	1.89155e+06	WT	Promoter	I94L	A26T	L28R	W30R	Promoter
897	0.5	4	1.89155e+06	WT	Promoter	W30G	W30R	L28R	A26T	I94L	Promoter
898	0.5	4	1.89155e+06	WT	W30R	Promoter	A26T	I94L	L28R	Promoter
899	0.5	4	1.89155e+06	WT	W30R	I94L	A26T	Promoter	L28R	A26T
900	0.5	4	1.89155e+06	WT	Promoter	L28R	W30R	A26T	I94L	W30R
901	0.5	4	1.89155e+06	WT	Promoter	L28R	I94L	A26T	W30R	Promoter
902	0.5	4	1.89155e+06	WT	W30G	W30R	Promoter	L28R	A26T	I94L	I94L
903	0.5	4	1.89155e+06	WT	Promoter	I94L	L28R	A26T	W30R	P21L
904	0.5	4	1.89155e+06	WT	W30R	I94L	Promoter	L28R	A26T	Promoter
905	0.5	4	1.89155e+06	WT	W30G	W30R	Promoter	A26T	L28R	I94L	L28R
906	0.5	4	1.89155e+06	WT	Promoter	I94L	L28R	A26T	W30R	L28R
907	0.5	4	1.89155e+06	WT	W30R	I94L	A26T	Promoter	L28R	Promoter
908	0.5	4	1.89155e+06	WT	W30R	Promoter	I94L	A26T	L28R	I94L
909	0.5	3	1.89155e+06	WT	W30R	I94L	A26T	Promoter	L28R	P21L
910	0.5	3	1.89155e+06	WT	W30G	W30R	Promoter	I94L	A26T	L28R	Promoter
911	0.5	3	1.89155e+06	WT	W30G	W30R	Promoter	L28R	I94L	A26T	I94L
912	0.5	3	1.89155e+06	WT	W30G	W30R	A26T	I94L	Promoter	L28R	A26T
913	0.5	3	1.89155e+06	WT	W30G	Promoter	W30R	L28R	A26T	I94L	L28R
914	0.5	3	1.89155e+06	WT	W30G	W30R	Promoter	L28R	I94L	A26T	Promoter
915	0.5	3	1.89155e+06	WT	W30G	W30R	I94L	Promoter	A26T	L28R	L28R
916	0.5	3	1.89155e+06	WT	Promoter	L28R	I94L	W30R	A26T	Promoter
917	0.5	3	1.89155e+06	WT	W30G	W30R	I94L	Promoter	L28R	A26T	Promoter
918	0.5	3	1.89155e+06	WT	Promoter	W30R	I94L	L28R	A26T	P21L
919	0.5	3	1.89155e+06	WT	Promoter	W30R	A26T	L28R	I94L	W30R
920	0.5	3	1.89155e+06	WT	Promoter	W30R	I94L	A26T	L28R	A26T
921	0.5	3	1.89155e+06	WT	W30G	Promoter	W30R	A26T	L28R	I94L	L28R
922	0.5	2	1.89155e+06	WT	W30G	Promoter	W30R	I94L	A26T	L28R	Promoter
923	0.5	2	1.89155e+06	WT	W30G	Promoter	W30R	A26T	I94L	L28R	P21L
924	0.5	2	1.89155e+06	WT	W30G	Promoter	W30R	A26T	I94L	L28R	Promoter
925	0.5	2	1.89155e+06	WT	Promoter	W30G	W30R	I94L	L28R	A26T	W30R
926	0.5	2	1.89155e+06	WT	W30G	W30R	I94L	Promoter	A26T	L28R	A26T
927	0.5	2	1.89155e+06	WT	W30G	Promoter	W30R	L28R	A26T	I94L	Promoter
928	0.5	2	1.89155e+06	WT	W30G	Promoter	W30R	I94L	A26T	L28R	A26T
929	0.5	2	1.89155e+06	WT	Promoter	W30G	W30R	L28R	A26T	I94L	W30R
930	0.5	2	1.89155e+06	WT	W30G	W30R	Promoter	I94L	L28R	A26T	P21L
931	0.5	2	1.89155e+06	WT	W30G	Promoter	W30R	I94L	A26T	L28R	L28R
932	0.5	2	1.89155e+06	WT	W30G	W30R	A26T	Promoter	L28R	I94L	Promoter
933	0.5	2	1.89155e+06	WT	W30G	W30R	A26T	Promoter	I94L	L28R	P21L
934	0.5	2	1.89155e+06	WT	Promoter	W30G	W30R	L28R	I94L	A26T	W30R
935	0.5	2	1.89155e+06	WT	Promoter	W30G	W30R	A26T	L28R	I94L	W30R
936	0.5	2	1.89155e+06	WT	W30G	W30R	Promoter	I94L	A26T	L28R	I94L
937	0.5	2	1.89155e+06	WT	Promoter	W30G	W30R	A26T	I94L	L28R	W30R
938	0.5	2	1.89155e+06	WT	W30G	Promoter	W30R	I94L	A26T	L28R	W30R
939	0.5	2	1.89155e+06	WT	W30G	Promoter	W30R	L28R	I94L	A26T	I94L
940	0.5	2	1.89155e+06	WT	W30G	Promoter	W30R	I94L	L28R	A26T	A26T
941	0.5	2	1.89155e+06	WT	Promoter	W30G	W30R	A26T	I94L	L28R	A26T
942	0.5	2	1.89155e+06	WT	W30G	Promoter	W30R	L28R	A26T	I94L	I94L
943	0.5	2	1.89155e+06	WT	W30G	Promoter	W30R	L28R	I94L	A26T	Promoter
944	0.5	2	1.89155e+06	WT	W30G	W30R	Promoter	L28R	A26T	I94L	Promoter
945	0.5	2	1.89155e+06	WT	W30G	W30R	A26T	I94L	Promoter	L28R	L28R
946	0.5	2	1.89155e+06	WT	W30G	Promoter	W30R	A26T	I94L	L28R	A26T
947	0.5	2	1.89155e+06	WT	W30G	W30R	Promoter	L28R	A26T	I94L	P21L
948	0.5	2	1.89155e+06	WT	Promoter	L28R	I94L	W30R	A26T	L28R
949	0.5	2	1.89155e+06	WT	Promoter	W30G	W30R	I94L	A26T	L28R	L28R
950	0.5	2	1.89155e+06	WT	W30G	W30R	A26T	Promoter	I94L	L28R	Promoter
951	0.5	2	1.89155e+06	WT	Promoter	W30G	W30R	I94L	L28R	A26T	A26T
952	0.5	2	1.89155e+06	WT	Promoter	W30G	W30R	L28R	A26T	I94L	L28R
953	0.5	2	1.89155e+06	WT	W30G	Promoter	W30R	A26T	L28R	I94L	P21L
954	0.5	2	1.89155e+06	WT	W30G	W30R	Promoter	A26T	L28R	I94L	I94L
955	0.5	2	1.89155e+06	WT	W30G	W30R	I94L	Promoter	L28R	A26T	A26T
956	0.5	2	1.89155e+06	WT	W30G	Promoter	W30R	I94L	L28R	A26T	Promoter
957	0.5	2	1.89155e+06	WT	W30G	W30R	I94L	A26T	Promoter	L28R	L28R
958	0.5	2	1.89155e+06	WT	Promoter	W30G	W30R	L28R	I94L	A26T	P21L
959	0.5	2	1.89155e+06	WT	W30G	W30R	I94L	Promoter	A26T	L28R	W30R
960	0.5	2	1.89155e+06	WT	W30G	Promoter	W30R	I94L	A26T	L28R	P21L
961	0.5	2	1.89155e+06	WT	W30G	Promoter	W30R	I94L	L28R	A26T	L28R
962	0.5	1	1.89155e+06	WT	W30G	W30R	A26T	I94L	Promoter	L28R	Promoter
963	0.5	1	1.89155e+06	WT	W30G	W30R	A26T	Promoter	I94L	L28R	I94L
964	0.5	1	1.89155e+06	WT	W30G	W30R	I94L	Promoter	A26T	L28R	I94L
965	0.5	1	1.89155e+06	WT	W30G	W30R	I94L	A26T	Promoter	L28R	A26T
966	0.5	1	1.89155e+06	WT	W30G	Promoter	W30R	L28R	A26T	I94L	W30R
967	0.5	1	1.89155e+06	WT	Promoter	W30G	W30R	A26T	L28R	I94L	I94L
968	0.5	1	1.89155e+06	WT	W30G	W30R	Promoter	A26T	I94L	L28R	Promoter
969	0.5	1	1.89155e+06	WT	Promoter	W30G	W30R	I94L	L28R	A26T	Promoter
970	0.5	1	1.89155e+06	WT	Promoter	W30G	W30R	A26T	I94L	L28R	P21L
971	0.5	1	1.89155e+06	WT	W30G	Promoter	W30R	A26T	I94L	L28R	I94L
972	0.5	1	1.89155e+06	WT	W30G	Promoter	W30R	I94L	L28R	A26T	I94L
973	0.5	1	1.89155e+06	WT	Promoter	W30G	W30R	I94L	L28R	A26T	P21L
974	0.5	1	1.89155e+06	WT	W30G	Promoter	W30R	A26T	L28R	I94L	Promoter
975	0.5	1	1.89155e+06	WT	W30G	Promoter	W30R	A26T	I94L	L28R	W30R
976	0.5	1	1.89155e+06	WT	Promoter	W30G	W30R	L28R	I94L	A26T	I94L
977	0.5	1	1.89155e+06	WT	W30G	W30R	A26T	Promoter	I94L	L28R	W30R
978	0.5	1	1.89155e+06	WT	W30G	W30R	Promoter	L28R	A26T	I94L	A26T
979	0.5	1	1.89155e+06	WT	Promoter	W30G	W30R	A26T	I94L	L28R	Promoter
980	0.5	1	1.89155e+06	WT	W30G	W30R	Promoter	I94L	L28R	A26T	Promoter
981	0.5	1	1.89155e+06	WT	W30G	W30R	I94L	Promoter	L28R	A26T	W30R
982	0.5	1	1.89155e+06	WT	W30G	Promoter	W30R	L28R	A26T	I94L	P21L
983	0.5	1	1.89155e+06	WT	W30G	Promoter	W30R	I94L	L28R	A26T	W30R
984	0.5	1	1.89155e+06	WT	W30G	W30R	Promoter	I94L	L28R	A26T	L28R
985	0.5	1	1.89155e+06	WT	W30G	W30R	I94L	A26T	Promoter	L28R	Promoter
986	0.5	1	1.89155e+06	WT	W30G	W30R	Promoter	I94L	A26T	L28R	L28R
987	0.5	1	1.89155e+06	WT	W30G	W30R	A26T	Promoter	I94L	L28R	L28R
988	0.5	1	1.89155e+06	WT	Promoter	W30G	W30R	I94L	A26T	L28R	A26T
989	0.5	1	1.89155e+06	WT	W30G	W30R	Promoter	A26T	L28R	I94L	P21L
990	0.5	1	1.89155e+06	WT	W30G	W30R	I94L	A26T	Promoter	L28R	W30R
991	0.5	1	1.89155e+06	WT	W30G	W30R	Promoter	I94L	A26T	L28R	P21L
992	0.5	1	1.89155e+06	WT	Promoter	W30G	W30R	L28R	I94L	A26T	A26T
993	0.5	1	1.89155e+06	WT	W30G	W30R	Promoter	I94L	L28R	A26T	I94L
994	0.5	1	1.89155e+06	WT	W30G	Promoter	W30R	L28R	I94L	A26T	A26T
995	0.5	1	1.89155e+06	WT	W30G	W30R	I94L	Promoter	A26T	L28R	Promoter
996	0.5	1	1.89155e+06	WT	W30G	W30R	Promoter	A26T	I94L	L28R	I94L
997	0.5	1	1.89155e+06	WT	Promoter	W30G	W30R	A26T	L28R	I94L	P21L
998	0.5	1	1.89155e+06	WT	W30G	W30R	Promoter	L28R	I94L	A26T	L28R
999	0.5	1	1.89155e+06	WT	Promoter	W30G	W30R	L28R	I94L	A26T	L28R
1000	0.5	1	1.89155e+06	WT	W30G	W30R	A26T	I94L	Promoter	L28R	I94L
1001	0.5	1	1.89155e+06	WT	Promoter	W30G	W30R	I94L	L28R	A26T	I94L
1002	0.5	1	1.89155e+06	WT	W30G	W30R	A26T	I94L	Promoter	L28R	P21L
1003	0.5	1	1.89155e+06	WT	W30G	W30R	Promoter	I94L	A26T	L28R	A26T
1004	0.5	1	1.89155e+06	WT	W30G	W30R	I94L	Promoter	L28R	A26T	P21L
1005	0.5	1	1.89155e+06	WT	W30G	W30R	Promoter	L28R	I94L	A26T	P21L
1006	0.5	1	1.89155e+06	WT	W30G	W30R	A26T	Promoter	I94L	L28R	A26T
1007	0.5	1	1.89155e+06	WT	W30G	W30R	Promoter	A26T	L28R	I94L	W30R
1008	0.5	1	1.89155e+06	WT	W30G	W30R	A26T	Promoter	L28R	I94L	L28R
1009	0.5	1	1.89155e+06	WT	W30G	W30R	I94L	Promoter	L28R	A26T	L28R
1010	0.5	1	1.89155e+06	WT	W30G	W30R	Promoter	L28R	A26T	I94L	W30R
1011	0.5	1	1.89155e+06	WT	W30G	W30R	Promoter	A26T	I94L	L28R	W30R
1012	0.5	1	1.89155e+06	WT	W30G	W30R	A26T	Promoter	L28R	I94L	I94L
1013	0.5	78	566936	WT	W30G	I94L	Promoter	A26T	Promoter
1014	0.5	77	566936	WT	Promoter	W30G	I94L	A26T	Promoter
1015	0.5	77	566936	WT	W30G	Promoter	A26T	I94L	P21L
1016	0.5	76	566936	WT	Promoter	W30G	I94L	A26T	A26T
1017	0.5	76	566936	WT	W30G	A26T	I94L	Promoter	I94L
1018	0.5	76	566936	WT	W30G	Promoter	I94L	A26T	Promoter
1019	0.5	76	566936	WT	W30G	A26T	Promoter	I94L	Promoter
1020	0.5	74	566936	WT	W30G	I94L	Promoter	A26T	I94L
1021	0.5	74	566936	WT	Promoter	I94L	A26T	W30G	I94L
1022	0.5	72	566936	WT	Promoter	I94L	W30G	A26T	W30G
1023	0.5	69	566936	WT	Promoter	W30G	I94L	A26T	P21L
1024	0.5	69	566936	WT	Promoter	I94L	A26T	W30G	Promoter
1025	0.5	68	566936	WT	W30G	A26T	I94L	Promoter	P21L
1026	0.5	66	566936	WT	Promoter	I94L	W30G	A26T	A26T
1027	0.5	66	566936	WT	Promoter	W30G	A26T	I94L	A26T
1028	0.5	66	566936	WT	W30G	Promoter	A26T	I94L	A26T
1029	0.5	66	566936	WT	Promoter	W30G	I94L	A26T	W30G
1030	0.5	65	566936	WT	W30G	I94L	Promoter	A26T	W30R
1031	0.5	65	566936	WT	W30G	Promoter	I94L	A26T	W30G
1032	0.5	64	566936	WT	W30G	Promoter	I94L	A26T	P21L
1033	0.5	64	566936	WT	W30G	I94L	A26T	Promoter	Promoter
1034	0.5	64	566936	WT	W30G	I94L	A26T	Promoter	W30R
1035	0.5	64	566936	WT	W30G	Promoter	I94L	A26T	W30R
1036	0.5	64	566936	WT	W30G	A26T	Promoter	I94L	W30G
1037	0.5	64	566936	WT	W30G	I94L	Promoter	A26T	W30G
1038	0.5	64	566936	WT	W30G	I94L	Promoter	A26T	P21L
1039	0.5	63	566936	WT	W30G	Promoter	A26T	I94L	W30G
1040	0.5	62	566936	WT	Promoter	I94L	W30G	A26T	Promoter
1041	0.5	62	566936	WT	Promoter	W30G	A26T	I94L	W30G
1042	0.5	61	566936	WT	W30G	I94L	A26T	Promoter	I94L
1043	0.5	60	566936	WT	W30G	Promoter	A26T	I94L	I94L
1044	0.5	60	566936	WT	W30G	I94L	A26T	Promoter	A26T
1045	0.5	59	566936	WT	W30G	I94L	Promoter	A26T	A26T
1046	0.5	59	566936	WT	Promoter	I94L	A26T	W30G	W30G
1047	0.5	58	566936	WT	W30G	Promoter	I94L	A26T	A26T
1048	0.5	58	566936	WT	Promoter	W30G	A26T	I94L	W30R
1049	0.5	58	566936	WT	Promoter	W30G	A26T	I94L	I94L
1050	0.5	57	566936	WT	W30G	A26T	Promoter	I94L	I94L
1051	0.5	57	566936	WT	Promoter	I94L	W30G	A26T	W30R
1052	0.5	57	566936	WT	W30G	I94L	A26T	Promoter	P21L
1053	0.5	56	566936	WT	W30G	I94L	A26T	Promoter	W30G
1054	0.5	56	566936	WT	Promoter	I94L	A26T	W30G	A26T
1055	0.5	56	566936	WT	Promoter	I94L	W30G	A26T	I94L
1056	0.5	56	566936	WT	Promoter	I94L	A26T	W30G	P21L
1057	0.5	55	566936	WT	W30G	Promoter	A26T	I94L	W30R
1058	0.5	55	566936	WT	Promoter	I94L	A26T	W30G	W30R
1059	0.5	54	566936	WT	W30G	A26T	I94L	Promoter	W30G
1060	0.5	54	566936	WT	Promoter	W30G	A26T	I94L	Promoter
1061	0.5	53	566936	WT	W30G	A26T	I94L	Promoter	W30R
1062	0.5	53	566936	WT	Promoter	W30G	A26T	I94L	P21L
1063	0.5	52	566936	WT	W30G	Promoter	I94L	A26T	I94L
1064	0.5	52	566936	WT	W30G	A26T	I94L	Promoter	A26T
1065	0.5	51	566936	WT	W30G	A26T	I94L	Promoter	Promoter
1066	0.5	49	566936	WT	W30G	A26T	Promoter	I94L	A26T
1067	0.5	48	566936	WT	Promoter	W30G	I94L	A26T	I94L
1068	0.5	48	566936	WT	W30G	Promoter	A26T	I94L	Promoter
1069	0.5	48	566936	WT	W30G	A26T	Promoter	I94L	P21L
1070	0.5	46	566936	WT	W30G	A26T	Promoter	I94L	W30R
1071	0.5	42	566936	WT	Promoter	I94L	W30G	A26T	P21L
1072	0.5	42	566936	WT	Promoter	W30G	I94L	A26T	W30R
1073	0.5	14	566936	WT	W30R	A26T	Promoter	I94L	W30G	I94L
1074	0.5	14	566936	WT	Promoter	I94L	W30R	W30G	A26T	W30G
1075	0.5	13	566936	WT	Promoter	I94L	A26T	W30R	W30G	P21L
1076	0.5	13	566936	WT	Promoter	I94L	W30R	W30G	A26T	Promoter
1077	0.5	13	566936	WT	W30R	I94L	W30G	A26T	Promoter	P21L
1078	0.5	13	566936	WT	W30R	A26T	I94L	W30G	Promoter	W30G
1079	0.5	13	566936	WT	W30R	I94L	Promoter	A26T	W30G	I94L
1080	0.5	13	566936	WT	W30R	A26T	W30G	Promoter	I94L	A26T
1081	0.5	13	566936	WT	W30R	I94L	W30G	Promoter	A26T	W30R
1082	0.5	13	566936	WT	Promoter	W30R	A26T	W30G	I94L	P21L
1083	0.5	12	566936	WT	W30R	I94L	W30G	Promoter	A26T	I94L
1084	0.5	12	566936	WT	W30R	I94L	A26T	W30G	Promoter	W30G
1085	0.5	12	566936	WT	W30R	A26T	W30G	I94L	Promoter	P21L
1086	0.5	12	566936	WT	W30R	I94L	W30G	A26T	Promoter	W30G
1087	0.5	12	566936	WT	W30R	I94L	Promoter	W30G	A26T	I94L
1088	0.5	12	566936	WT	W30R	Promoter	A26T	I94L	W30G	W30R
1089	0.5	12	566936	WT	Promoter	W30R	A26T	I94L	W30G	P21L
1090	0.5	12	566936	WT	W30R	Promoter	A26T	I94L	W30G	Promoter
1091	0.5	12	566936	WT	Promoter	W30R	A26T	I94L	W30G	Promoter
1092	0.5	11	566936	WT	Promoter	I94L	W30R	A26T	W30G	A26T
1093	0.5	11	566936	WT	Promoter	I94L	A26T	W30R	W30G	W30R
1094	0.5	11	566936	WT	Promoter	I94L	W30R	W30G	A26T	W30R
1095	0.5	11	566936	WT	Promoter	I94L	W30R	A26T	W30G	P21L
1096	0.5	11	566936	WT	W30R	Promoter	A26T	W30G	I94L	Promoter
1097	0.5	11	566936	WT	W30R	I94L	Promoter	W30G	A26T	W30R
1098	0.5	11	566936	WT	W30R	A26T	I94L	Promoter	W30G	I94L
1099	0.5	11	566936	WT	W30R	I94L	A26T	W30G	Promoter	Promoter
1100	0.5	11	566936	WT	Promoter	I94L	W30R	W30G	A26T	P21L
1101	0.5	11	566936	WT	Promoter	W30R	A26T	W30G	I94L	I94L
1102	0.5	11	566936	WT	W30R	A26T	Promoter	I94L	W30G	Promoter
1103	0.5	11	566936	WT	W30R	A26T	Promoter	I94L	W30G	A26T
1104	0.5	11	566936	WT	W30R	Promoter	A26T	W30G	I94L	P21L
1105	0.5	11	566936	WT	Promoter	W30R	A26T	I94L	W30G	W30R
1106	0.5	11	566936	WT	Promoter	W30R	A26T	W30G	I94L	A26T
1107	0.5	11	566936	WT	W30R	I94L	Promoter	W30G	A26T	P21L
1108	0.5	11	566936	WT	W30R	A26T	W30G	Promoter	I94L	W30R
1109	0.5	10	566936	WT	W30R	I94L	W30G	A26T	Promoter	W30R
1110	0.5	10	566936	WT	W30R	I94L	A26T	W30G	Promoter	P21L
1111	0.5	10	566936	WT	Promoter	W30R	I94L	A26T	W30G	W30R
1112	0.5	10	566936	WT	W30R	A26T	Promoter	I94L	W30G	W30G
1113	0.5	10	566936	WT	W30R	A26T	W30G	I94L	Promoter	W30G
1114	0.5	10	566936	WT	W30R	A26T	W30G	I94L	Promoter	I94L
1115	0.5	10	566936	WT	W30R	A26T	W30G	Promoter	I94L	W30G
1116	0.5	10	566936	WT	W30R	Promoter	I94L	A26T	W30G	P21L
1117	0.5	10	566936	WT	Promoter	I94L	A26T	W30R	W30G	A26T
1118	0.5	10	566936	WT	W30R	Promoter	A26T	W30G	I94L	A26T
1119	0.5	10	566936	WT	W30R	Promoter	I94L	A26T	W30G	W30G
1120	0.5	10	566936	WT	Promoter	W30R	A26T	W30G	I94L	W30R
1121	0.5	9	566936	WT	W30R	I94L	Promoter	W30G	A26T	W30G
1122	0.5	9	566936	WT	W30R	A26T	I94L	W30G	Promoter	P21L
1123	0.5	9	566936	WT	Promoter	I94L	W30R	A26T	W30G	Promoter
1124	0.5	9	566936	WT	W30R	I94L	Promoter	A26T	W30G	W30R
1125	0.5	9	566936	WT	W30R	A26T	Promoter	W30G	I94L	W30G
1126	0.5	9	566936	WT	Promoter	W30R	A26T	W30G	I94L	W30G
1127	0.5	9	566936	WT	W30R	A26T	W30G	Promoter	I94L	I94L
1128	0.5	9	566936	WT	W30R	A26T	W30G	Promoter	I94L	P21L
1129	0.5	9	566936	WT	W30R	Promoter	I94L	A26T	W30G	A26T
1130	0.5	9	566936	WT	W30R	A26T	I94L	Promoter	W30G	Promoter
1131	0.5	9	566936	WT	Promoter	I94L	A26T	W30R	W30G	I94L
1132	0.5	9	566936	WT	W30R	I94L	A26T	Promoter	W30G	W30G
1133	0.5	9	566936	WT	W30R	A26T	W30G	I94L	Promoter	A26T
1134	0.5	9	566936	WT	Promoter	I94L	W30R	A26T	W30G	W30G
1135	0.5	9	566936	WT	W30R	Promoter	A26T	I94L	W30G	P21L
1136	0.5	9	566936	WT	W30R	I94L	W30G	Promoter	A26T	A26T
1137	0.5	9	566936	WT	Promoter	W30R	I94L	W30G	A26T	W30R
1138	0.5	9	566936	WT	W30R	Promoter	I94L	W30G	A26T	W30G
1139	0.5	8	566936	WT	W30R	A26T	I94L	Promoter	W30G	P21L
1140	0.5	8	566936	WT	W30R	A26T	I94L	W30G	Promoter	Promoter
1141	0.5	8	566936	WT	W30R	I94L	W30G	A26T	Promoter	Promoter
1142	0.5	8	566936	WT	W30R	I94L	A26T	W30G	Promoter	W30R
1143	0.5	8	566936	WT	W30R	Promoter	A26T	I94L	W30G	A26T
1144	0.5	8	566936	WT	W30R	A26T	W30G	I94L	Promoter	Promoter
1145	0.5	8	566936	WT	W30R	I94L	W30G	Promoter	A26T	Promoter
1146	0.5	8	566936	WT	W30R	Promoter	I94L	W30G	A26T	A26T
1147	0.5	8	566936	WT	W30R	I94L	Promoter	W30G	A26T	A26T
1148	0.5	8	566936	WT	W30R	I94L	W30G	Promoter	A26T	W30G
1149	0.5	8	566936	WT	W30R	I94L	A26T	Promoter	W30G	W30R
1150	0.5	8	566936	WT	W30R	Promoter	I94L	W30G	A26T	I94L
1151	0.5	8	566936	WT	Promoter	W30R	I94L	A26T	W30G	A26T
1152	0.5	8	566936	WT	Promoter	W30R	I94L	A26T	W30G	P21L
1153	0.5	8	566936	WT	W30R	A26T	Promoter	W30G	I94L	I94L
1154	0.5	8	566936	WT	Promoter	I94L	W30R	A26T	W30G	I94L
1155	0.5	8	566936	WT	W30R	Promoter	I94L	A26T	W30G	Promoter
1156	0.5	8	566936	WT	W30R	Promoter	A26T	W30G	I94L	W30G
1157	0.5	8	566936	WT	Promoter	I94L	A26T	W30R	W30G	Promoter
1158	0.5	7	566936	WT	W30R	Promoter	I94L	W30G	A26T	Promoter
1159	0.5	7	566936	WT	W30R	A26T	I94L	W30G	Promoter	I94L
1160	0.5	7	566936	WT	W30R	I94L	Promoter	A26T	W30G	A26T
1161	0.5	7	566936	WT	Promoter	W30R	I94L	W30G	A26T	A26T
1162	0.5	7	566936	WT	Promoter	I94L	A26T	W30R	W30G	W30G
1163	0.5	7	566936	WT	Promoter	W30R	I94L	A26T	W30G	I94L
1164	0.5	7	566936	WT	W30R	Promoter	I94L	A26T	W30G	I94L
1165	0.5	7	566936	WT	W30R	I94L	Promoter	W30G	A26T	Promoter
1166	0.5	7	566936	WT	Promoter	W30R	I94L	W30G	A26T	I94L
1167	0.5	7	566936	WT	W30R	A26T	I94L	Promoter	W30G	W30G
1168	0.5	7	566936	WT	Promoter	W30R	I94L	W30G	A26T	Promoter
1169	0.5	7	566936	WT	W30R	I94L	A26T	W30G	Promoter	A26T
1170	0.5	7	566936	WT	W30R	A26T	Promoter	W30G	I94L	W30R
1171	0.5	7	566936	WT	Promoter	W30R	A26T	I94L	W30G	W30G
1172	0.5	7	566936	WT	W30R	Promoter	I94L	W30G	A26T	W30R
1173	0.5	7	566936	WT	W30R	A26T	I94L	Promoter	W30G	A26T
1174	0.5	7	566936	WT	W30R	I94L	A26T	Promoter	W30G	I94L
1175	0.5	7	566936	WT	W30R	A26T	Promoter	I94L	W30G	P21L
1176	0.5	7	566936	WT	W30R	I94L	A26T	Promoter	W30G	P21L
1177	0.5	7	566936	WT	Promoter	I94L	W30R	A26T	W30G	W30R
1178	0.5	7	566936	WT	Promoter	I94L	W30R	W30G	A26T	I94L
1179	0.5	6	566936	WT	W30R	I94L	Promoter	A26T	W30G	W30G
1180	0.5	6	566936	WT	W30R	Promoter	A26T	W30G	I94L	W30R
1181	0.5	6	566936	WT	Promoter	W30R	A26T	I94L	W30G	A26T
1182	0.5	6	566936	WT	W30R	A26T	Promoter	I94L	W30G	W30R
1183	0.5	6	566936	WT	W30R	A26T	I94L	Promoter	W30G	W30R
1184	0.5	6	566936	WT	W30R	A26T	W30G	Promoter	I94L	Promoter
1185	0.5	6	566936	WT	W30R	A26T	I94L	W30G	Promoter	A26T
1186	0.5	6	566936	WT	Promoter	W30R	I94L	W30G	A26T	W30G
1187	0.5	6	566936	WT	W30R	I94L	A26T	Promoter	W30G	Promoter
1188	0.5	6	566936	WT	Promoter	I94L	W30R	W30G	A26T	A26T
1189	0.5	6	566936	WT	W30R	I94L	W30G	Promoter	A26T	P21L
1190	0.5	6	566936	WT	W30R	A26T	Promoter	W30G	I94L	P21L
1191	0.5	6	566936	WT	W30G	W30R	A26T	I94L	Promoter	W30G	W30R
1192	0.5	5	566936	WT	W30R	A26T	Promoter	W30G	I94L	A26T
1193	0.5	5	566936	WT	Promoter	W30R	A26T	I94L	W30G	I94L
1194	0.5	5	566936	WT	W30G	W30R	I94L	W30G	A26T	Promoter	Promoter
1195	0.5	5	566936	WT	Promoter	W30R	A26T	W30G	I94L	Promoter
1196	0.5	5	566936	WT	W30R	I94L	A26T	W30G	Promoter	I94L
1197	0.5	5	566936	WT	W30R	I94L	Promoter	A26T	W30G	Promoter
1198	0.5	5	566936	WT	W30R	I94L	A26T	Promoter	W30G	A26T
1199	0.5	5	566936	WT	W30R	Promoter	A26T	W30G	I94L	I94L
1200	0.5	5	566936	WT	W30R	Promoter	I94L	W30G	A26T	P21L
1201	0.5	5	566936	WT	W30R	Promoter	A26T	I94L	W30G	I94L
1202	0.5	4	566936	WT	Promoter	W30R	I94L	A26T	W30G	Promoter
1203	0.5	4	566936	WT	Promoter	W30G	W30R	A26T	I94L	W30G	P21L
1204	0.5	4	566936	WT	W30G	Promoter	W30R	A26T	W30G	I94L	W30R
1205	0.5	4	566936	WT	Promoter	W30R	I94L	W30G	A26T	P21L
1206	0.5	4	566936	WT	W30R	I94L	W30G	A26T	Promoter	I94L
1207	0.5	4	566936	WT	W30G	W30R	Promoter	A26T	W30G	I94L	I94L
1208	0.5	4	566936	WT	W30G	W30R	I94L	A26T	Promoter	W30G	Promoter
1209	0.5	4	566936	WT	W30R	A26T	Promoter	W30G	I94L	Promoter
1210	0.5	4	566936	WT	W30R	I94L	Promoter	A26T	W30G	P21L
1211	0.5	4	566936	WT	W30R	A26T	W30G	I94L	Promoter	W30R
1212	0.5	4	566936	WT	W30R	I94L	W30G	A26T	Promoter	A26T
1213	0.5	4	566936	WT	W30G	W30R	A26T	Promoter	W30G	I94L	Promoter
1214	0.5	4	566936	WT	Promoter	W30G	W30R	A26T	W30G	I94L	I94L
1215	0.5	3	566936	WT	W30R	Promoter	A26T	I94L	W30G	W30G
1216	0.5	3	566936	WT	W30G	W30R	I94L	W30G	A26T	Promoter	I94L
1217	0.5	3	566936	WT	W30G	W30R	Promoter	I94L	W30G	A26T	A26T
1218	0.5	3	566936	WT	W30G	W30R	Promoter	A26T	I94L	W30G	A26T
1219	0.5	3	566936	WT	W30G	W30R	I94L	W30G	Promoter	A26T	W30R
1220	0.5	3	566936	WT	W30G	W30R	I94L	Promoter	W30G	A26T	A26T
1221	0.5	3	566936	WT	W30G	W30R	Promoter	I94L	W30G	A26T	W30R
1222	0.5	3	566936	WT	W30G	W30R	I94L	A26T	W30G	Promoter	W30G
1223	0.5	3	566936	WT	W30G	W30R	I94L	A26T	Promoter	W30G	W30G
1224	0.5	3	566936	WT	W30G	W30R	A26T	I94L	W30G	Promoter	P21L
1225	0.5	3	566936	WT	Promoter	W30G	W30R	A26T	W30G	I94L	Promoter
1226	0.5	3	566936	WT	W30R	Promoter	I94L	A26T	W30G	W30R
1227	0.5	3	566936	WT	W30G	W30R	A26T	I94L	Promoter	W30G	I94L
1228	0.5	3	566936	WT	Promoter	W30R	I94L	A26T	W30G	W30G
1229	0.5	3	566936	WT	W30R	A26T	I94L	W30G	Promoter	W30R
1230	0.5	3	566936	WT	W30G	Promoter	W30R	A26T	W30G	I94L	Promoter
1231	0.5	2	566936	WT	W30G	W30R	Promoter	A26T	I94L	W30G	W30G
1232	0.5	2	566936	WT	W30G	W30R	Promoter	I94L	A26T	W30G	P21L
1233	0.5	2	566936	WT	W30G	Promoter	W30R	A26T	I94L	W30G	P21L
1234	0.5	2	566936	WT	W30G	W30R	Promoter	I94L	W30G	A26T	P21L
1235	0.5	2	566936	WT	W30G	Promoter	W30R	I94L	W30G	A26T	W30G
1236	0.5	2	566936	WT	W30G	W30R	A26T	W30G	Promoter	I94L	Promoter
1237	0.5	2	566936	WT	W30G	W30R	A26T	W30G	I94L	Promoter	P21L
1238	0.5	2	566936	WT	W30G	W30R	I94L	W30G	Promoter	A26T	P21L
1239	0.5	2	566936	WT	W30G	W30R	I94L	W30G	Promoter	A26T	Promoter
1240	0.5	2	566936	WT	W30G	Promoter	W30R	A26T	I94L	W30G	W30R
1241	0.5	2	566936	WT	W30G	Promoter	W30R	I94L	W30G	A26T	A26T
1242	0.5	2	566936	WT	W30G	Promoter	W30R	A26T	W30G	I94L	A26T
1243	0.5	2	566936	WT	W30G	Promoter	W30R	I94L	W30G	A26T	W30R
1244	0.5	2	566936	WT	W30G	Promoter	W30R	I94L	A26T	W30G	A26T
1245	0.5	2	566936	WT	W30G	W30R	I94L	A26T	Promoter	W30G	I94L
1246	0.5	2	566936	WT	W30G	Promoter	W30R	A26T	I94L	W30G	Promoter
1247	0.5	2	566936	WT	W30G	W30R	Promoter	A26T	W30G	I94L	W30R
1248	0.5	2	566936	WT	W30G	W30R	I94L	A26T	W30G	Promoter	Promoter
1249	0.5	2	566936	WT	W30G	W30R	Promoter	I94L	A26T	W30G	I94L
1250	0.5	2	566936	WT	W30G	W30R	I94L	Promoter	W30G	A26T	P21L
1251	0.5	2	566936	WT	W30G	W30R	A26T	I94L	Promoter	W30G	Promoter
1252	0.5	2	566936	WT	Promoter	W30G	W30R	A26T	I94L	W30G	A26T
1253	0.5	2	566936	WT	W30G	Promoter	W30R	I94L	A26T	W30G	Promoter
1254	0.5	2	566936	WT	Promoter	W30G	W30R	A26T	I94L	W30G	Promoter
1255	0.5	2	566936	WT	W30G	W30R	A26T	I94L	Promoter	W30G	W30G
1256	0.5	2	566936	WT	W30G	W30R	A26T	I94L	W30G	Promoter	W30R
1257	0.5	2	566936	WT	W30G	W30R	Promoter	A26T	W30G	I94L	Promoter
1258	0.5	2	566936	WT	W30G	W30R	A26T	Promoter	W30G	I94L	P21L
1259	0.5	2	566936	WT	W30G	W30R	A26T	Promoter	W30G	I94L	I94L
1260	0.5	1	566936	WT	W30G	W30R	A26T	W30G	Promoter	I94L	A26T
1261	0.5	1	566936	WT	W30G	W30R	I94L	Promoter	A26T	W30G	P21L
1262	0.5	1	566936	WT	W30G	W30R	A26T	W30G	I94L	Promoter	W30G
1263	0.5	1	566936	WT	W30G	W30R	I94L	Promoter	A26T	W30G	I94L
1264	0.5	1	566936	WT	Promoter	W30G	W30R	I94L	A26T	W30G	W30R
1265	0.5	1	566936	WT	W30G	Promoter	W30R	I94L	W30G	A26T	Promoter
1266	0.5	1	566936	WT	Promoter	W30G	W30R	I94L	W30G	A26T	W30R
1267	0.5	1	566936	WT	Promoter	W30G	W30R	I94L	A26T	W30G	W30G
1268	0.5	1	566936	WT	W30G	W30R	A26T	I94L	Promoter	W30G	P21L
1269	0.5	1	566936	WT	W30G	W30R	I94L	A26T	W30G	Promoter	W30R
1270	0.5	1	566936	WT	W30G	Promoter	W30R	I94L	A26T	W30G	W30R
1271	0.5	1	566936	WT	W30G	W30R	I94L	W30G	A26T	Promoter	P21L
1272	0.5	1	566936	WT	W30G	W30R	A26T	I94L	W30G	Promoter	I94L
1273	0.5	1	566936	WT	W30G	W30R	Promoter	I94L	A26T	W30G	W30R
1274	0.5	1	566936	WT	Promoter	W30G	W30R	I94L	A26T	W30G	A26T
1275	0.5	1	566936	WT	W30G	W30R	I94L	A26T	Promoter	W30G	W30R
1276	0.5	1	566936	WT	W30G	W30R	I94L	W30G	Promoter	A26T	I94L
1277	0.5	1	566936	WT	Promoter	W30G	W30R	A26T	W30G	I94L	P21L
1278	0.5	1	566936	WT	W30G	W30R	I94L	A26T	Promoter	W30G	A26T
1279	0.5	1	566936	WT	Promoter	W30G	W30R	A26T	W30G	I94L	W30G
1280	0.5	1	566936	WT	Promoter	W30G	W30R	A26T	I94L	W30G	W30G
1281	0.5	1	566936	WT	W30G	W30R	I94L	W30G	A26T	Promoter	A26T
1282	0.5	1	566936	WT	W30G	W30R	A26T	W30G	Promoter	I94L	I94L
1283	0.5	1	566936	WT	W30G	W30R	Promoter	I94L	W30G	A26T	W30G
1284	0.5	1	566936	WT	W30G	Promoter	W30R	I94L	W30G	A26T	I94L
1285	0.5	1	566936	WT	W30G	Promoter	W30R	I94L	A26T	W30G	P21L
1286	0.5	1	566936	WT	W30G	W30R	I94L	Promoter	A26T	W30G	W30R
1287	0.5	1	566936	WT	W30G	W30R	I94L	Promoter	A26T	W30G	A26T
1288	0.5	1	566936	WT	W30G	W30R	I94L	A26T	W30G	Promoter	P21L
1289	0.5	1	566936	WT	W30G	Promoter	W30R	A26T	W30G	I94L	W30G
1290	0.5	1	566936	WT	W30G	W30R	Promoter	A26T	I94L	W30G	Promoter
1291	0.5	1	566936	WT	Promoter	W30G	W30R	A26T	I94L	W30G	W30R
1292	0.5	1	566936	WT	W30G	W30R	A26T	Promoter	I94L	W30G	I94L
1293	0.5	1	566936	WT	W30G	W30R	A26T	I94L	Promoter	W30G	A26T
1294	0.5	1	566936	WT	W30G	W30R	A26T	Promoter	I94L	W30G	W30R
1295	0.5	1	566936	WT	W30G	W30R	I94L	W30G	A26T	Promoter	W30R
1296	0.5	1	566936	WT	W30G	W30R	Promoter	A26T	I94L	W30G	P21L
1297	0.5	1	566936	WT	W30G	W30R	A26T	Promoter	I94L	W30G	A26T
1298	0.5	1	566936	WT	W30G	Promoter	W30R	A26T	I94L	W30G	A26T
1299	0.5	1	566936	WT	W30G	W30R	I94L	Promoter	W30G	A26T	W30G
1300	0.5	1	566936	WT	Promoter	W30G	W30R	I94L	W30G	A26T	I94L
1301	0.5	1	566936	WT	W30G	W30R	Promoter	A26T	I94L	W30G	W30R
1302	0.5	1	566936	WT	W30G	W30R	A26T	Promoter	W30G	I94L	W30R
1303	0.5	1	566936	WT	Promoter	W30G	W30R	A26T	W30G	I94L	A26T
1304	0.5	1	566936	WT	W30G	Promoter	W30R	A26T	W30G	I94L	P21L
1305	0.5	1	566936	WT	W30G	W30R	A26T	W30G	I94L	Promoter	Promoter
1306	0.5	1	566936	WT	W30G	W30R	I94L	Promoter	W30G	A26T	W30R
1307	0.5	1	566936	WT	W30G	Promoter	W30R	A26T	I94L	W30G	I94L
1308	0.5	1	566936	WT	Promoter	W30G	W30R	I94L	W30G	A26T	Promoter
1309	0.5	1	566936	WT	W30G	W30R	Promoter	A26T	W30G	I94L	A26T
1310	0.5	1	566936	WT	W30G	W30R	A26T	W30G	I94L	Promoter	W30R
1311	0.5	1	566936	WT	Promoter	W30G	W30R	A26T	I94L	W30G	I94L
1312	0.5	1	566936	WT	W30G	W30R	I94L	A26T	W30G	Promoter	I94L
1313	0.5	1	566936	WT	W30G	W30R	A26T	W30G	I94L	Promoter	A26T
1314	0.5	1	566936	WT	W30G	W30R	A26T	I94L	W30G	Promoter	W30G
1315	0.5	73	499036	WT	Promoter	I94L	A26T	L28R	P21L
1316	0.5	73	499036	WT	Promoter	L28R	I94L	A26T	L28R
1317	0.5	70	499036	WT	Promoter	I94L	L28R	A26T	L28R
1318	0.5	69	499036	WT	Promoter	L28R	I94L	A26T	Promoter
1319	0.5	65	499036	WT	Promoter	I94L	A26T	L28R	L28R
1320	0.5	64	499036	WT	Promoter	I94L	L28R	A26T	A26T
1321	0.5	62	499036	WT	Promoter	L28R	I94L	A26T	I94L
1322	0.5	61	499036	WT	Promoter	L28R	A26T	I94L	P21L
1323	0.5	60	499036	WT	Promoter	L28R	A26T	I94L	Promoter
1324	0.5	60	499036	WT	Promoter	I94L	L28R	A26T	P21L
1325	0.5	59	499036	WT	Promoter	I94L	L28R	A26T	Promoter
1326	0.5	58	499036	WT	Promoter	L28R	A26T	I94L	A26T
1327	0.5	58	499036	WT	Promoter	I94L	A26T	L28R	Promoter
1328	0.5	58	499036	WT	Promoter	I94L	L28R	A26T	I94L
1329	0.5	54	499036	WT	Promoter	L28R	A26T	I94L	I94L
1330	0.5	54	499036	WT	Promoter	L28R	A26T	I94L	L28R
1331	0.5	51	499036	WT	Promoter	I94L	A26T	L28R	A26T
1332	0.5	49	499036	WT	Promoter	L28R	I94L	A26T	P21L
1333	0.5	48	499036	WT	Promoter	I94L	A26T	L28R	I94L
1334	0.5	42	499036	WT	Promoter	L28R	I94L	A26T	A26T
1335	0.5	71	417158	WT	Promoter	L28R	A26T	W30G	P21L
1336	0.5	70	417158	WT	Promoter	W30G	L28R	A26T	L28R
1337	0.5	70	417158	WT	W30G	Promoter	L28R	A26T	Promoter
1338	0.5	69	417158	WT	W30G	Promoter	A26T	L28R	W30R
1339	0.5	69	417158	WT	Promoter	L28R	W30G	A26T	Promoter
1340	0.5	66	417158	WT	Promoter	W30G	L28R	A26T	P21L
1341	0.5	66	417158	WT	W30G	Promoter	A26T	L28R	W30G
1342	0.5	65	417158	WT	Promoter	L28R	W30G	A26T	P21L
1343	0.5	65	417158	WT	Promoter	W30G	L28R	A26T	W30G
1344	0.5	64	417158	WT	W30G	Promoter	A26T	L28R	P21L
1345	0.5	64	417158	WT	W30G	Promoter	L28R	A26T	L28R
1346	0.5	64	417158	WT	Promoter	L28R	A26T	W30G	Promoter
1347	0.5	63	417158	WT	W30G	A26T	Promoter	L28R	W30R
1348	0.5	63	417158	WT	Promoter	W30G	L28R	A26T	Promoter
1349	0.5	63	417158	WT	W30G	Promoter	L28R	A26T	W30R
1350	0.5	63	417158	WT	W30G	A26T	Promoter	L28R	A26T
1351	0.5	62	417158	WT	Promoter	W30G	A26T	L28R	L28R
1352	0.5	62	417158	WT	W30G	Promoter	A26T	L28R	A26T
1353	0.5	61	417158	WT	W30G	Promoter	L28R	A26T	P21L
1354	0.5	61	417158	WT	W30G	Promoter	A26T	L28R	Promoter
1355	0.5	61	417158	WT	Promoter	L28R	A26T	W30G	W30R
1356	0.5	61	417158	WT	Promoter	L28R	A26T	W30G	A26T
1357	0.5	60	417158	WT	Promoter	W30G	A26T	L28R	Promoter
1358	0.5	59	417158	WT	Promoter	W30G	A26T	L28R	W30G
1359	0.5	58	417158	WT	Promoter	L28R	A26T	W30G	W30G
1360	0.5	58	417158	WT	Promoter	W30G	A26T	L28R	P21L
1361	0.5	57	417158	WT	W30G	A26T	Promoter	L28R	Promoter
1362	0.5	57	417158	WT	Promoter	L28R	W30G	A26T	W30R
1363	0.5	56	417158	WT	Promoter	L28R	A26T	W30G	L28R
1364	0.5	56	417158	WT	Promoter	L28R	W30G	A26T	L28R
1365	0.5	55	417158	WT	W30G	Promoter	L28R	A26T	W30G
1366	0.5	55	417158	WT	Promoter	W30G	A26T	L28R	W30R
1367	0.5	55	417158	WT	W30G	A26T	Promoter	L28R	W30G
1368	0.5	55	417158	WT	W30G	Promoter	L28R	A26T	A26T
1369	0.5	54	417158	WT	Promoter	L28R	W30G	A26T	A26T
1370	0.5	51	417158	WT	Promoter	W30G	L28R	A26T	W30R
1371	0.5	51	417158	WT	W30G	A26T	Promoter	L28R	L28R
1372	0.5	51	417158	WT	W30G	Promoter	A26T	L28R	L28R
1373	0.5	50	417158	WT	W30G	A26T	Promoter	L28R	P21L
1374	0.5	50	417158	WT	Promoter	W30G	A26T	L28R	A26T
1375	0.5	43	417158	WT	Promoter	W30G	L28R	A26T	A26T
1376	0.5	37	417158	WT	Promoter	L28R	W30G	A26T	W30G
1377	0.5	17	417158	WT	Promoter	L28R	W30R	W30G	A26T	W30G
1378	0.5	14	417158	WT	Promoter	L28R	W30R	W30G	A26T	W30R
1379	0.5	14	417158	WT	Promoter	L28R	A26T	W30R	W30G	P21L
1380	0.5	14	417158	WT	W30R	Promoter	L28R	A26T	W30G	A26T
1381	0.5	13	417158	WT	W30R	Promoter	A26T	W30G	L28R	A26T
1382	0.5	13	417158	WT	W30R	Promoter	A26T	L28R	W30G	P21L
1383	0.5	13	417158	WT	W30R	A26T	Promoter	L28R	W30G	Promoter
1384	0.5	12	417158	WT	Promoter	W30R	L28R	W30G	A26T	Promoter
1385	0.5	12	417158	WT	Promoter	W30R	A26T	L28R	W30G	L28R
1386	0.5	12	417158	WT	W30R	Promoter	A26T	L28R	W30G	Promoter
1387	0.5	12	417158	WT	Promoter	L28R	W30R	W30G	A26T	L28R
1388	0.5	12	417158	WT	Promoter	W30R	L28R	W30G	A26T	P21L
1389	0.5	12	417158	WT	W30R	Promoter	L28R	W30G	A26T	L28R
1390	0.5	12	417158	WT	Promoter	W30R	L28R	W30G	A26T	L28R
1391	0.5	11	417158	WT	W30R	A26T	W30G	Promoter	L28R	W30G
1392	0.5	11	417158	WT	W30R	Promoter	L28R	W30G	A26T	W30G
1393	0.5	11	417158	WT	Promoter	W30R	A26T	L28R	W30G	A26T
1394	0.5	11	417158	WT	Promoter	W30R	L28R	W30G	A26T	W30G
1395	0.5	11	417158	WT	Promoter	L28R	W30R	A26T	W30G	Promoter
1396	0.5	11	417158	WT	W30R	A26T	W30G	Promoter	L28R	L28R
1397	0.5	10	417158	WT	W30R	Promoter	L28R	A26T	W30G	W30G
1398	0.5	10	417158	WT	W30R	A26T	Promoter	W30G	L28R	W30R
1399	0.5	10	417158	WT	Promoter	L28R	W30R	W30G	A26T	P21L
1400	0.5	10	417158	WT	Promoter	W30R	L28R	W30G	A26T	W30R
1401	0.5	10	417158	WT	Promoter	W30R	A26T	L28R	W30G	Promoter
1402	0.5	10	417158	WT	W30R	Promoter	A26T	L28R	W30G	W30R
1403	0.5	9	417158	WT	Promoter	L28R	A26T	W30R	W30G	W30G
1404	0.5	9	417158	WT	W30R	Promoter	A26T	W30G	L28R	P21L
1405	0.5	9	417158	WT	Promoter	L28R	A26T	W30R	W30G	W30R
1406	0.5	9	417158	WT	W30R	Promoter	L28R	A26T	W30G	P21L
1407	0.5	9	417158	WT	Promoter	W30R	A26T	L28R	W30G	W30G
1408	0.5	9	417158	WT	Promoter	W30R	A26T	W30G	L28R	W30R
1409	0.5	9	417158	WT	Promoter	L28R	W30R	A26T	W30G	L28R
1410	0.5	9	417158	WT	W30R	A26T	Promoter	W30G	L28R	W30G
1411	0.5	9	417158	WT	W30R	A26T	Promoter	W30G	L28R	L28R
1412	0.5	9	417158	WT	W30R	Promoter	L28R	W30G	A26T	W30R
1413	0.5	9	417158	WT	Promoter	W30R	A26T	W30G	L28R	A26T
1414	0.5	8	417158	WT	Promoter	W30R	L28R	A26T	W30G	A26T
1415	0.5	8	417158	WT	Promoter	L28R	W30R	A26T	W30G	W30R
1416	0.5	8	417158	WT	Promoter	W30R	L28R	A26T	W30G	P21L
1417	0.5	8	417158	WT	Promoter	W30R	L28R	A26T	W30G	Promoter
1418	0.5	8	417158	WT	W30R	A26T	Promoter	L28R	W30G	A26T
1419	0.5	8	417158	WT	Promoter	L28R	W30R	A26T	W30G	A26T
1420	0.5	8	417158	WT	W30R	Promoter	L28R	A26T	W30G	Promoter
1421	0.5	8	417158	WT	W30R	Promoter	A26T	W30G	L28R	W30G
1422	0.5	8	417158	WT	W30R	Promoter	L28R	A26T	W30G	L28R
1423	0.5	8	417158	WT	Promoter	W30R	A26T	W30G	L28R	L28R
1424	0.5	8	417158	WT	Promoter	W30R	L28R	W30G	A26T	A26T
1425	0.5	8	417158	WT	W30R	A26T	Promoter	L28R	W30G	W30R
1426	0.5	8	417158	WT	W30R	Promoter	L28R	A26T	W30G	W30R
1427	0.5	8	417158	WT	W30R	A26T	Promoter	L28R	W30G	W30G
1428	0.5	8	417158	WT	Promoter	W30R	A26T	L28R	W30G	P21L
1429	0.5	7	417158	WT	Promoter	W30R	L28R	A26T	W30G	L28R
1430	0.5	7	417158	WT	Promoter	W30R	A26T	W30G	L28R	P21L
1431	0.5	7	417158	WT	Promoter	L28R	W30R	W30G	A26T	A26T
1432	0.5	7	417158	WT	Promoter	W30R	A26T	W30G	L28R	Promoter
1433	0.5	7	417158	WT	W30R	A26T	Promoter	W30G	L28R	P21L
1434	0.5	7	417158	WT	Promoter	L28R	A26T	W30R	W30G	L28R
1435	0.5	7	417158	WT	Promoter	W30R	L28R	A26T	W30G	W30R
1436	0.5	7	417158	WT	W30R	Promoter	A26T	W30G	L28R	L28R
1437	0.5	7	417158	WT	Promoter	W30R	A26T	W30G	L28R	W30G
1438	0.5	7	417158	WT	Promoter	L28R	A26T	W30R	W30G	Promoter
1439	0.5	7	417158	WT	Promoter	W30R	L28R	A26T	W30G	W30G
1440	0.5	7	417158	WT	W30R	A26T	W30G	Promoter	L28R	W30R
1441	0.5	7	417158	WT	W30R	Promoter	A26T	L28R	W30G	L28R
1442	0.5	7	417158	WT	W30R	A26T	Promoter	L28R	W30G	P21L
1443	0.5	7	417158	WT	W30R	A26T	W30G	Promoter	L28R	P21L
1444	0.5	6	417158	WT	W30R	A26T	Promoter	L28R	W30G	L28R
1445	0.5	6	417158	WT	Promoter	W30R	A26T	L28R	W30G	W30R
1446	0.5	6	417158	WT	W30R	Promoter	A26T	L28R	W30G	W30G
1447	0.5	6	417158	WT	W30R	Promoter	A26T	W30G	L28R	Promoter
1448	0.5	6	417158	WT	W30R	Promoter	L28R	W30G	A26T	A26T
1449	0.5	6	417158	WT	W30R	A26T	Promoter	W30G	L28R	A26T
1450	0.5	6	417158	WT	W30R	Promoter	L28R	W30G	A26T	Promoter
1451	0.5	6	417158	WT	Promoter	L28R	W30R	A26T	W30G	P21L
1452	0.5	5	417158	WT	Promoter	L28R	W30R	W30G	A26T	Promoter
1453	0.5	5	417158	WT	W30R	Promoter	A26T	L28R	W30G	A26T
1454	0.5	5	417158	WT	W30R	Promoter	L28R	W30G	A26T	P21L
1455	0.5	4	417158	WT	W30R	A26T	W30G	Promoter	L28R	A26T
1456	0.5	4	417158	WT	W30R	Promoter	A26T	W30G	L28R	W30R
1457	0.5	4	417158	WT	Promoter	L28R	A26T	W30R	W30G	A26T
1458	0.5	4	417158	WT	Promoter	L28R	W30R	A26T	W30G	W30G
1459	0.5	4	417158	WT	Promoter	W30G	W30R	L28R	A26T	W30G	Promoter
1460	0.5	4	417158	WT	W30R	A26T	Promoter	W30G	L28R	Promoter
1461	0.5	4	417158	WT	W30G	W30R	Promoter	L28R	W30G	A26T	Promoter
1462	0.5	4	417158	WT	W30R	A26T	W30G	Promoter	L28R	Promoter
1463	0.5	3	417158	WT	Promoter	W30G	W30R	L28R	A26T	W30G	W30R
1464	0.5	3	417158	WT	Promoter	W30G	W30R	L28R	A26T	W30G	L28R
1465	0.5	3	417158	WT	W30G	Promoter	W30R	L28R	W30G	A26T	L28R
1466	0.5	3	417158	WT	Promoter	W30G	W30R	L28R	A26T	W30G	P21L
1467	0.5	3	417158	WT	Promoter	W30G	W30R	A26T	L28R	W30G	Promoter
1468	0.5	3	417158	WT	W30G	Promoter	W30R	L28R	A26T	W30G	A26T
1469	0.5	2	417158	WT	W30G	W30R	A26T	Promoter	W30G	L28R	A26T
1470	0.5	2	417158	WT	W30G	Promoter	W30R	A26T	L28R	W30G	P21L
1471	0.5	2	417158	WT	W30G	Promoter	W30R	A26T	W30G	L28R	P21L
1472	0.5	2	417158	WT	Promoter	W30G	W30R	L28R	A26T	W30G	W30G
1473	0.5	2	417158	WT	Promoter	W30G	W30R	L28R	W30G	A26T	P21L
1474	0.5	2	417158	WT	W30G	W30R	Promoter	L28R	A26T	W30G	P21L
1475	0.5	2	417158	WT	W30G	Promoter	W30R	A26T	L28R	W30G	W30R
1476	0.5	2	417158	WT	W30G	W30R	A26T	Promoter	L28R	W30G	A26T
1477	0.5	2	417158	WT	W30G	W30R	Promoter	L28R	W30G	A26T	L28R
1478	0.5	2	417158	WT	W30G	W30R	Promoter	L28R	A26T	W30G	L28R
1479	0.5	2	417158	WT	W30G	W30R	Promoter	L28R	W30G	A26T	P21L
1480	0.5	2	417158	WT	W30G	W30R	Promoter	A26T	W30G	L28R	Promoter
1481	0.5	2	417158	WT	W30G	Promoter	W30R	L28R	W30G	A26T	Promoter
1482	0.5	2	417158	WT	W30G	W30R	A26T	Promoter	L28R	W30G	W30R
1483	0.5	2	417158	WT	Promoter	W30G	W30R	A26T	L28R	W30G	A26T
1484	0.5	2	417158	WT	W30G	Promoter	W30R	L28R	W30G	A26T	P21L
1485	0.5	2	417158	WT	Promoter	W30G	W30R	A26T	W30G	L28R	L28R
1486	0.5	2	417158	WT	W30G	Promoter	W30R	A26T	L28R	W30G	W30G
1487	0.5	2	417158	WT	W30G	W30R	Promoter	A26T	W30G	L28R	P21L
1488	0.5	2	417158	WT	W30G	W30R	A26T	Promoter	W30G	L28R	L28R
1489	0.5	2	417158	WT	W30G	W30R	A26T	W30G	Promoter	L28R	A26T
1490	0.5	2	417158	WT	W30G	W30R	A26T	Promoter	L28R	W30G	Promoter
1491	0.5	2	417158	WT	W30G	Promoter	W30R	L28R	A26T	W30G	L28R
1492	0.5	2	417158	WT	Promoter	W30G	W30R	L28R	W30G	A26T	A26T
1493	0.5	2	417158	WT	W30G	W30R	Promoter	L28R	A26T	W30G	A26T
1494	0.5	2	417158	WT	Promoter	W30G	W30R	A26T	L28R	W30G	L28R
1495	0.5	2	417158	WT	Promoter	W30G	W30R	A26T	L28R	W30G	P21L
1496	0.5	2	417158	WT	W30G	W30R	A26T	Promoter	W30G	L28R	W30G
1497	0.5	1	417158	WT	W30G	W30R	Promoter	A26T	L28R	W30G	Promoter
1498	0.5	1	417158	WT	W30G	W30R	Promoter	A26T	L28R	W30G	P21L
1499	0.5	1	417158	WT	W30G	Promoter	W30R	L28R	W30G	A26T	W30G
1500	0.5	1	417158	WT	W30G	Promoter	W30R	L28R	A26T	W30G	W30G
1501	0.5	1	417158	WT	W30G	Promoter	W30R	L28R	A26T	W30G	W30R
1502	0.5	1	417158	WT	W30G	Promoter	W30R	A26T	W30G	L28R	W30G
1503	0.5	1	417158	WT	W30G	W30R	A26T	W30G	Promoter	L28R	Promoter
1504	0.5	1	417158	WT	W30G	W30R	Promoter	A26T	W30G	L28R	W30G
1505	0.5	1	417158	WT	W30G	W30R	Promoter	L28R	W30G	A26T	A26T
1506	0.5	1	417158	WT	W30G	W30R	Promoter	A26T	L28R	W30G	W30R
1507	0.5	1	417158	WT	W30G	Promoter	W30R	L28R	W30G	A26T	A26T
1508	0.5	1	417158	WT	W30G	Promoter	W30R	A26T	L28R	W30G	A26T
1509	0.5	1	417158	WT	W30G	W30R	A26T	Promoter	L28R	W30G	W30G
1510	0.5	1	417158	WT	W30G	W30R	Promoter	A26T	W30G	L28R	A26T
1511	0.5	1	417158	WT	W30G	W30R	Promoter	L28R	W30G	A26T	W30R
1512	0.5	1	417158	WT	W30G	W30R	Promoter	A26T	W30G	L28R	L28R
1513	0.5	1	417158	WT	W30G	W30R	Promoter	A26T	L28R	W30G	A26T
1514	0.5	1	417158	WT	Promoter	W30G	W30R	A26T	W30G	L28R	A26T
1515	0.5	1	417158	WT	W30G	Promoter	W30R	L28R	A26T	W30G	Promoter
1516	0.5	1	417158	WT	W30G	W30R	A26T	W30G	Promoter	L28R	P21L
1517	0.5	1	417158	WT	Promoter	W30G	W30R	A26T	W30G	L28R	Promoter
1518	0.5	1	417158	WT	Promoter	W30G	W30R	L28R	W30G	A26T	L28R
1519	0.5	1	417158	WT	W30G	W30R	Promoter	L28R	A26T	W30G	W30R
1520	0.5	1	417158	WT	W30G	Promoter	W30R	A26T	W30G	L28R	L28R
1521	0.5	1	417158	WT	W30G	W30R	A26T	Promoter	L28R	W30G	L28R
1522	0.5	1	417158	WT	W30G	W30R	A26T	W30G	Promoter	L28R	L28R
1523	0.5	1	417158	WT	W30G	W30R	Promoter	L28R	W30G	A26T	W30G
1524	0.5	76	352787	WT	W30R	A26T	Promoter	L28R	W30R
1525	0.5	74	352787	WT	W30R	Promoter	A26T	L28R	A26T
1526	0.5	74	352787	WT	W30R	Promoter	A26T	L28R	P21L
1527	0.5	70	352787	WT	W30R	Promoter	A26T	L28R	W30R
1528	0.5	68	352787	WT	W30R	A26T	Promoter	L28R	P21L
1529	0.5	67	352787	WT	W30R	A26T	Promoter	L28R	A26T
1530	0.5	67	352787	WT	Promoter	L28R	W30R	A26T	A26T
1531	0.5	66	352787	WT	W30R	A26T	Promoter	L28R	L28R
1532	0.5	66	352787	WT	W30R	Promoter	L28R	A26T	W30R
1533	0.5	66	352787	WT	Promoter	W30R	A26T	L28R	W30R
1534	0.5	65	352787	WT	Promoter	L28R	W30R	A26T	P21L
1535	0.5	63	352787	WT	W30R	Promoter	A26T	L28R	L28R
1536	0.5	62	352787	WT	Promoter	L28R	W30R	A26T	Promoter
1537	0.5	62	352787	WT	W30R	Promoter	L28R	A26T	Promoter
1538	0.5	61	352787	WT	Promoter	W30R	L28R	A26T	Promoter
1539	0.5	60	352787	WT	Promoter	L28R	A26T	W30R	A26T
1540	0.5	60	352787	WT	Promoter	L28R	A26T	W30R	L28R
1541	0.5	60	352787	WT	Promoter	W30R	A26T	L28R	P21L
1542	0.5	59	352787	WT	Promoter	W30R	L28R	A26T	P21L
1543	0.5	59	352787	WT	Promoter	W30R	A26T	L28R	A26T
1544	0.5	59	352787	WT	Promoter	W30R	A26T	L28R	Promoter
1545	0.5	59	352787	WT	Promoter	W30R	A26T	L28R	L28R
1546	0.5	58	352787	WT	W30R	Promoter	A26T	L28R	Promoter
1547	0.5	58	352787	WT	Promoter	L28R	W30R	A26T	W30R
1548	0.5	57	352787	WT	Promoter	W30R	L28R	A26T	A26T
1549	0.5	56	352787	WT	Promoter	L28R	A26T	W30R	P21L
1550	0.5	55	352787	WT	Promoter	L28R	A26T	W30R	Promoter
1551	0.5	55	352787	WT	Promoter	W30R	L28R	A26T	W30R
1552	0.5	53	352787	WT	W30R	Promoter	L28R	A26T	L28R
1553	0.5	53	352787	WT	W30R	A26T	Promoter	L28R	Promoter
1554	0.5	52	352787	WT	W30R	Promoter	L28R	A26T	P21L
1555	0.5	50	352787	WT	Promoter	W30R	L28R	A26T	L28R
1556	0.5	49	352787	WT	W30R	Promoter	L28R	A26T	A26T
1557	0.5	49	352787	WT	Promoter	L28R	W30R	A26T	L28R
1558	0.5	47	352787	WT	Promoter	L28R	A26T	W30R	W30R
1559	0.5	12	352787	WT	W30G	W30R	Promoter	A26T	L28R	W30R
1560	0.5	12	352787	WT	W30G	Promoter	W30R	L28R	A26T	L28R
1561	0.5	12	352787	WT	Promoter	W30G	W30R	L28R	A26T	L28R
1562	0.5	12	352787	WT	W30G	W30R	A26T	Promoter	L28R	P21L
1563	0.5	11	352787	WT	W30G	Promoter	W30R	A26T	L28R	L28R
1564	0.5	11	352787	WT	W30G	W30R	Promoter	L28R	A26T	W30R
1565	0.5	11	352787	WT	W30G	W30R	A26T	Promoter	L28R	L28R
1566	0.5	11	352787	WT	W30G	W30R	Promoter	L28R	A26T	P21L
1567	0.5	11	352787	WT	W30G	W30R	Promoter	A26T	L28R	P21L
1568	0.5	10	352787	WT	W30G	Promoter	W30R	A26T	L28R	W30R
1569	0.5	10	352787	WT	Promoter	W30G	W30R	L28R	A26T	W30R
1570	0.5	10	352787	WT	W30G	W30R	Promoter	A26T	L28R	A26T
1571	0.5	9	352787	WT	Promoter	W30G	W30R	L28R	A26T	Promoter
1572	0.5	9	352787	WT	W30G	W30R	Promoter	A26T	L28R	Promoter
1573	0.5	9	352787	WT	Promoter	W30G	W30R	A26T	L28R	L28R
1574	0.5	9	352787	WT	W30G	W30R	A26T	Promoter	L28R	Promoter
1575	0.5	8	352787	WT	Promoter	W30G	W30R	L28R	A26T	A26T
1576	0.5	8	352787	WT	W30G	W30R	A26T	Promoter	L28R	W30R
1577	0.5	8	352787	WT	W30G	W30R	Promoter	L28R	A26T	Promoter
1578	0.5	7	352787	WT	W30G	Promoter	W30R	A26T	L28R	Promoter
1579	0.5	7	352787	WT	W30G	Promoter	W30R	L28R	A26T	W30R
1580	0.5	7	352787	WT	W30G	Promoter	W30R	L28R	A26T	A26T
1581	0.5	7	352787	WT	Promoter	W30G	W30R	A26T	L28R	P21L
1582	0.5	7	352787	WT	W30G	Promoter	W30R	A26T	L28R	P21L
1583	0.5	6	352787	WT	Promoter	W30G	W30R	A26T	L28R	W30R
1584	0.5	5	352787	WT	Promoter	W30G	W30R	A26T	L28R	A26T
1585	0.5	5	352787	WT	W30G	Promoter	W30R	A26T	L28R	A26T
1586	0.5	5	352787	WT	W30G	W30R	Promoter	L28R	A26T	L28R
1587	0.5	5	352787	WT	Promoter	W30G	W30R	L28R	A26T	P21L
1588	0.5	5	352787	WT	Promoter	W30G	W30R	A26T	L28R	Promoter
1589	0.5	5	352787	WT	W30G	Promoter	W30R	L28R	A26T	P21L
1590	0.5	4	352787	WT	W30G	W30R	A26T	Promoter	L28R	A26T
1591	0.5	4	352787	WT	W30G	W30R	Promoter	L28R	A26T	A26T
1592	0.5	2	352787	WT	W30G	W30R	Promoter	A26T	L28R	L28R
1593	0.5	2	352787	WT	W30G	Promoter	W30R	L28R	A26T	Promoter
1594	0.5	80	352088	WT	Promoter	L28R	I94L	W30G	P21L
1595	0.5	76	352088	WT	Promoter	L28R	W30G	I94L	W30G
1596	0.5	74	352088	WT	W30G	Promoter	I94L	L28R	I94L
1597	0.5	70	352088	WT	Promoter	I94L	W30G	L28R	Promoter
1598	0.5	69	352088	WT	Promoter	I94L	L28R	W30G	I94L
1599	0.5	69	352088	WT	Promoter	L28R	W30G	I94L	P21L
1600	0.5	68	352088	WT	W30G	Promoter	L28R	I94L	W30G
1601	0.5	67	352088	WT	Promoter	W30G	L28R	I94L	Promoter
1602	0.5	67	352088	WT	Promoter	W30G	L28R	I94L	W30R
1603	0.5	67	352088	WT	Promoter	L28R	W30G	I94L	L28R
1604	0.5	66	352088	WT	W30G	I94L	Promoter	L28R	Promoter
1605	0.5	64	352088	WT	W30G	Promoter	L28R	I94L	Promoter
1606	0.5	63	352088	WT	Promoter	W30G	I94L	L28R	W30G
1607	0.5	63	352088	WT	W30G	Promoter	L28R	I94L	I94L
1608	0.5	63	352088	WT	Promoter	I94L	L28R	W30G	W30G
1609	0.5	63	352088	WT	Promoter	I94L	W30G	L28R	W30G
1610	0.5	61	352088	WT	W30G	I94L	Promoter	L28R	W30R
1611	0.5	61	352088	WT	Promoter	I94L	L28R	W30G	P21L
1612	0.5	61	352088	WT	Promoter	L28R	I94L	W30G	Promoter
1613	0.5	61	352088	WT	Promoter	I94L	W30G	L28R	W30R
1614	0.5	60	352088	WT	Promoter	I94L	L28R	W30G	W30R
1615	0.5	60	352088	WT	W30G	Promoter	L28R	I94L	P21L
1616	0.5	60	352088	WT	Promoter	W30G	I94L	L28R	W30R
1617	0.5	60	352088	WT	Promoter	L28R	I94L	W30G	W30R
1618	0.5	60	352088	WT	Promoter	L28R	W30G	I94L	W30R
1619	0.5	60	352088	WT	W30G	Promoter	L28R	I94L	W30R
1620	0.5	59	352088	WT	W30G	I94L	Promoter	L28R	P21L
1621	0.5	59	352088	WT	Promoter	W30G	L28R	I94L	L28R
1622	0.5	59	352088	WT	W30G	Promoter	L28R	I94L	L28R
1623	0.5	59	352088	WT	W30G	Promoter	I94L	L28R	P21L
1624	0.5	58	352088	WT	Promoter	L28R	I94L	W30G	L28R
1625	0.5	58	352088	WT	Promoter	L28R	I94L	W30G	W30G
1626	0.5	58	352088	WT	Promoter	I94L	W30G	L28R	P21L
1627	0.5	57	352088	WT	Promoter	W30G	L28R	I94L	P21L
1628	0.5	56	352088	WT	Promoter	L28R	I94L	W30G	I94L
1629	0.5	56	352088	WT	W30G	I94L	Promoter	L28R	W30G
1630	0.5	56	352088	WT	W30G	Promoter	I94L	L28R	L28R
1631	0.5	56	352088	WT	Promoter	I94L	W30G	L28R	I94L
1632	0.5	55	352088	WT	Promoter	L28R	W30G	I94L	Promoter
1633	0.5	55	352088	WT	Promoter	W30G	I94L	L28R	L28R
1634	0.5	54	352088	WT	Promoter	W30G	L28R	I94L	W30G
1635	0.5	54	352088	WT	W30G	Promoter	I94L	L28R	W30G
1636	0.5	53	352088	WT	Promoter	W30G	I94L	L28R	I94L
1637	0.5	53	352088	WT	W30G	Promoter	I94L	L28R	W30R
1638	0.5	53	352088	WT	W30G	I94L	Promoter	L28R	I94L
1639	0.5	53	352088	WT	W30G	Promoter	I94L	L28R	Promoter
1640	0.5	52	352088	WT	Promoter	W30G	I94L	L28R	Promoter
1641	0.5	51	352088	WT	Promoter	L28R	W30G	I94L	I94L
1642	0.5	50	352088	WT	Promoter	W30G	L28R	I94L	I94L
1643	0.5	47	352088	WT	Promoter	I94L	L28R	W30G	L28R
1644	0.5	47	352088	WT	Promoter	I94L	L28R	W30G	Promoter
1645	0.5	44	352088	WT	W30G	I94L	Promoter	L28R	L28R
1646	0.5	43	352088	WT	Promoter	I94L	W30G	L28R	L28R
1647	0.5	41	352088	WT	Promoter	W30G	I94L	L28R	P21L
1648	0.5	15	352088	WT	Promoter	L28R	W30R	I94L	W30G	P21L
1649	0.5	15	352088	WT	Promoter	W30R	I94L	W30G	L28R	Promoter
1650	0.5	14	352088	WT	Promoter	W30R	L28R	W30G	I94L	Promoter
1651	0.5	14	352088	WT	Promoter	I94L	L28R	W30R	W30G	P21L
1652	0.5	14	352088	WT	W30R	Promoter	I94L	L28R	W30G	P21L
1653	0.5	13	352088	WT	W30R	Promoter	L28R	I94L	W30G	P21L
1654	0.5	13	352088	WT	W30R	I94L	Promoter	W30G	L28R	W30G
1655	0.5	13	352088	WT	W30R	Promoter	L28R	W30G	I94L	I94L
1656	0.5	13	352088	WT	W30R	Promoter	I94L	W30G	L28R	I94L
1657	0.5	13	352088	WT	Promoter	W30R	I94L	W30G	L28R	W30R
1658	0.5	13	352088	WT	Promoter	L28R	W30R	W30G	I94L	I94L
1659	0.5	12	352088	WT	Promoter	W30R	L28R	W30G	I94L	P21L
1660	0.5	12	352088	WT	Promoter	W30R	I94L	L28R	W30G	Promoter
1661	0.5	12	352088	WT	Promoter	W30R	L28R	W30G	I94L	W30R
1662	0.5	12	352088	WT	Promoter	W30R	I94L	W30G	L28R	P21L
1663	0.5	12	352088	WT	W30R	Promoter	L28R	W30G	I94L	W30G
1664	0.5	11	352088	WT	Promoter	I94L	L28R	W30R	W30G	W30R
1665	0.5	11	352088	WT	Promoter	I94L	W30R	L28R	W30G	W30G
1666	0.5	11	352088	WT	W30R	I94L	Promoter	L28R	W30G	Promoter
1667	0.5	11	352088	WT	W30R	I94L	Promoter	W30G	L28R	P21L
1668	0.5	11	352088	WT	W30R	I94L	Promoter	W30G	L28R	L28R
1669	0.5	11	352088	WT	Promoter	W30R	L28R	I94L	W30G	L28R
1670	0.5	11	352088	WT	W30R	I94L	Promoter	W30G	L28R	Promoter
1671	0.5	11	352088	WT	Promoter	W30R	I94L	L28R	W30G	I94L
1672	0.5	11	352088	WT	W30R	Promoter	I94L	L28R	W30G	Promoter
1673	0.5	11	352088	WT	W30R	Promoter	I94L	L28R	W30G	I94L
1674	0.5	10	352088	WT	Promoter	I94L	W30R	W30G	L28R	W30G
1675	0.5	10	352088	WT	Promoter	W30R	I94L	W30G	L28R	W30G
1676	0.5	10	352088	WT	Promoter	W30R	L28R	W30G	I94L	L28R
1677	0.5	10	352088	WT	W30R	Promoter	I94L	W30G	L28R	W30G
1678	0.5	10	352088	WT	Promoter	W30R	I94L	L28R	W30G	L28R
1679	0.5	10	352088	WT	Promoter	L28R	W30R	W30G	I94L	W30G
1680	0.5	10	352088	WT	Promoter	I94L	L28R	W30R	W30G	L28R
1681	0.5	10	352088	WT	Promoter	L28R	W30R	W30G	I94L	L28R
1682	0.5	10	352088	WT	W30R	Promoter	I94L	W30G	L28R	W30R
1683	0.5	10	352088	WT	Promoter	W30R	L28R	I94L	W30G	W30R
1684	0.5	10	352088	WT	Promoter	W30R	I94L	L28R	W30G	W30G
1685	0.5	10	352088	WT	Promoter	L28R	I94L	W30R	W30G	Promoter
1686	0.5	10	352088	WT	W30R	Promoter	L28R	W30G	I94L	W30R
1687	0.5	10	352088	WT	Promoter	I94L	W30R	W30G	L28R	L28R
1688	0.5	10	352088	WT	W30R	Promoter	L28R	I94L	W30G	Promoter
1689	0.5	9	352088	WT	W30R	Promoter	I94L	W30G	L28R	L28R
1690	0.5	9	352088	WT	Promoter	L28R	I94L	W30R	W30G	I94L
1691	0.5	9	352088	WT	Promoter	L28R	W30R	W30G	I94L	Promoter
1692	0.5	9	352088	WT	Promoter	L28R	W30R	I94L	W30G	I94L
1693	0.5	9	352088	WT	W30R	Promoter	L28R	I94L	W30G	L28R
1694	0.5	9	352088	WT	W30R	I94L	W30G	Promoter	L28R	P21L
1695	0.5	9	352088	WT	Promoter	L28R	W30R	I94L	W30G	L28R
1696	0.5	9	352088	WT	Promoter	I94L	W30R	L28R	W30G	L28R
1697	0.5	9	352088	WT	W30R	Promoter	I94L	L28R	W30G	L28R
1698	0.5	9	352088	WT	Promoter	I94L	W30R	L28R	W30G	I94L
1699	0.5	9	352088	WT	Promoter	I94L	L28R	W30R	W30G	Promoter
1700	0.5	9	352088	WT	Promoter	L28R	I94L	W30R	W30G	P21L
1701	0.5	9	352088	WT	W30R	I94L	Promoter	L28R	W30G	W30G
1702	0.5	8	352088	WT	W30R	I94L	W30G	Promoter	L28R	Promoter
1703	0.5	8	352088	WT	W30R	I94L	W30G	Promoter	L28R	L28R
1704	0.5	8	352088	WT	Promoter	I94L	W30R	L28R	W30G	Promoter
1705	0.5	8	352088	WT	W30R	Promoter	I94L	W30G	L28R	P21L
1706	0.5	8	352088	WT	Promoter	L28R	I94L	W30R	W30G	L28R
1707	0.5	8	352088	WT	W30R	I94L	Promoter	W30G	L28R	I94L
1708	0.5	8	352088	WT	W30R	I94L	W30G	Promoter	L28R	W30G
1709	0.5	8	352088	WT	W30R	I94L	Promoter	L28R	W30G	I94L
1710	0.5	8	352088	WT	Promoter	W30R	L28R	I94L	W30G	W30G
1711	0.5	8	352088	WT	Promoter	I94L	L28R	W30R	W30G	I94L
1712	0.5	8	352088	WT	Promoter	W30R	L28R	W30G	I94L	I94L
1713	0.5	7	352088	WT	Promoter	W30R	I94L	L28R	W30G	P21L
1714	0.5	7	352088	WT	Promoter	W30R	L28R	I94L	W30G	I94L
1715	0.5	7	352088	WT	Promoter	W30R	I94L	W30G	L28R	L28R
1716	0.5	7	352088	WT	Promoter	I94L	L28R	W30R	W30G	W30G
1717	0.5	7	352088	WT	Promoter	L28R	W30R	I94L	W30G	W30G
1718	0.5	7	352088	WT	Promoter	L28R	W30R	I94L	W30G	Promoter
1719	0.5	7	352088	WT	W30R	Promoter	I94L	L28R	W30G	W30R
1720	0.5	7	352088	WT	W30R	Promoter	L28R	I94L	W30G	W30R
1721	0.5	7	352088	WT	Promoter	I94L	W30R	W30G	L28R	I94L
1722	0.5	7	352088	WT	W30R	Promoter	I94L	L28R	W30G	W30G
1723	0.5	7	352088	WT	W30R	Promoter	L28R	W30G	I94L	L28R
1724	0.5	7	352088	WT	Promoter	W30R	L28R	I94L	W30G	Promoter
1725	0.5	7	352088	WT	W30R	I94L	Promoter	L28R	W30G	L28R
1726	0.5	7	352088	WT	W30R	Promoter	I94L	W30G	L28R	Promoter
1727	0.5	7	352088	WT	W30R	I94L	Promoter	W30G	L28R	W30R
1728	0.5	6	352088	WT	Promoter	I94L	W30R	W30G	L28R	W30R
1729	0.5	6	352088	WT	Promoter	I94L	W30R	L28R	W30G	P21L
1730	0.5	6	352088	WT	Promoter	L28R	W30R	W30G	I94L	W30R
1731	0.5	6	352088	WT	Promoter	W30R	I94L	L28R	W30G	W30R
1732	0.5	6	352088	WT	W30R	I94L	Promoter	L28R	W30G	W30R
1733	0.5	6	352088	WT	W30R	Promoter	L28R	I94L	W30G	I94L
1734	0.5	6	352088	WT	W30R	Promoter	L28R	I94L	W30G	W30G
1735	0.5	6	352088	WT	W30R	I94L	W30G	Promoter	L28R	W30R
1736	0.5	6	352088	WT	W30R	Promoter	L28R	W30G	I94L	P21L
1737	0.5	6	352088	WT	Promoter	W30R	L28R	W30G	I94L	W30G
1738	0.5	5	352088	WT	Promoter	L28R	W30R	W30G	I94L	P21L
1739	0.5	5	352088	WT	Promoter	W30R	L28R	I94L	W30G	P21L
1740	0.5	5	352088	WT	Promoter	I94L	W30R	W30G	L28R	P21L
1741	0.5	5	352088	WT	W30R	Promoter	L28R	W30G	I94L	Promoter
1742	0.5	5	352088	WT	Promoter	I94L	W30R	L28R	W30G	W30R
1743	0.5	5	352088	WT	Promoter	W30R	I94L	W30G	L28R	I94L
1744	0.5	5	352088	WT	Promoter	L28R	I94L	W30R	W30G	W30R
1745	0.5	5	352088	WT	Promoter	I94L	W30R	W30G	L28R	Promoter
1746	0.5	4	352088	WT	W30R	I94L	W30G	Promoter	L28R	I94L
1747	0.5	4	352088	WT	W30G	Promoter	W30R	I94L	W30G	L28R	L28R
1748	0.5	4	352088	WT	Promoter	L28R	W30R	I94L	W30G	W30R
1749	0.5	4	352088	WT	Promoter	L28R	I94L	W30R	W30G	W30G
1750	0.5	3	352088	WT	Promoter	W30G	W30R	I94L	L28R	W30G	P21L
1751	0.5	3	352088	WT	Promoter	W30G	W30R	I94L	L28R	W30G	Promoter
1752	0.5	3	352088	WT	W30G	W30R	Promoter	I94L	W30G	L28R	L28R
1753	0.5	3	352088	WT	W30G	Promoter	W30R	I94L	L28R	W30G	L28R
1754	0.5	3	352088	WT	W30G	Promoter	W30R	L28R	W30G	I94L	W30R
1755	0.5	3	352088	WT	W30G	Promoter	W30R	L28R	I94L	W30G	I94L
1756	0.5	2	352088	WT	W30G	W30R	Promoter	L28R	I94L	W30G	P21L
1757	0.5	2	352088	WT	W30G	W30R	I94L	Promoter	L28R	W30G	P21L
1758	0.5	2	352088	WT	W30G	Promoter	W30R	I94L	L28R	W30G	W30G
1759	0.5	2	352088	WT	Promoter	W30G	W30R	I94L	L28R	W30G	I94L
1760	0.5	2	352088	WT	W30G	W30R	Promoter	I94L	L28R	W30G	W30G
1761	0.5	2	352088	WT	Promoter	W30G	W30R	L28R	I94L	W30G	W30G
1762	0.5	2	352088	WT	W30G	W30R	Promoter	L28R	W30G	I94L	Promoter
1763	0.5	2	352088	WT	Promoter	W30G	W30R	L28R	W30G	I94L	L28R
1764	0.5	2	352088	WT	W30G	W30R	Promoter	L28R	W30G	I94L	I94L
1765	0.5	2	352088	WT	Promoter	W30G	W30R	I94L	W30G	L28R	I94L
1766	0.5	2	352088	WT	W30G	W30R	Promoter	L28R	W30G	I94L	P21L
1767	0.5	2	352088	WT	Promoter	W30G	W30R	I94L	W30G	L28R	P21L
1768	0.5	2	352088	WT	W30G	W30R	Promoter	I94L	W30G	L28R	W30G
1769	0.5	2	352088	WT	W30G	W30R	Promoter	L28R	I94L	W30G	W30R
1770	0.5	2	352088	WT	W30R	I94L	Promoter	L28R	W30G	P21L
1771	0.5	2	352088	WT	W30G	W30R	Promoter	I94L	W30G	L28R	W30R
1772	0.5	2	352088	WT	W30G	W30R	I94L	W30G	Promoter	L28R	L28R
1773	0.5	2	352088	WT	W30G	W30R	I94L	W30G	Promoter	L28R	W30R
1774	0.5	2	352088	WT	W30G	W30R	I94L	Promoter	W30G	L28R	I94L
1775	0.5	2	352088	WT	W30G	Promoter	W30R	L28R	I94L	W30G	W30G
1776	0.5	1	352088	WT	W30G	W30R	I94L	Promoter	L28R	W30G	W30G
1777	0.5	1	352088	WT	Promoter	W30G	W30R	I94L	W30G	L28R	Promoter
1778	0.5	1	352088	WT	W30G	W30R	I94L	Promoter	L28R	W30G	I94L
1779	0.5	1	352088	WT	W30G	W30R	Promoter	I94L	L28R	W30G	P21L
1780	0.5	1	352088	WT	W30G	W30R	I94L	Promoter	L28R	W30G	Promoter
1781	0.5	1	352088	WT	W30G	W30R	Promoter	I94L	L28R	W30G	W30R
1782	0.5	1	352088	WT	W30G	W30R	Promoter	L28R	W30G	I94L	L28R
1783	0.5	1	352088	WT	Promoter	W30G	W30R	L28R	I94L	W30G	W30R
1784	0.5	1	352088	WT	W30G	Promoter	W30R	I94L	W30G	L28R	I94L
1785	0.5	1	352088	WT	W30G	Promoter	W30R	I94L	W30G	L28R	W30G
1786	0.5	1	352088	WT	Promoter	W30G	W30R	I94L	L28R	W30G	W30R
1787	0.5	1	352088	WT	W30G	W30R	Promoter	I94L	L28R	W30G	I94L
1788	0.5	1	352088	WT	W30G	W30R	I94L	Promoter	W30G	L28R	W30R
1789	0.5	1	352088	WT	W30G	Promoter	W30R	I94L	L28R	W30G	P21L
1790	0.5	1	352088	WT	W30G	Promoter	W30R	I94L	W30G	L28R	W30R
1791	0.5	1	352088	WT	Promoter	W30G	W30R	L28R	W30G	I94L	W30G
1792	0.5	1	352088	WT	W30G	Promoter	W30R	I94L	W30G	L28R	Promoter
1793	0.5	1	352088	WT	W30G	W30R	Promoter	I94L	L28R	W30G	Promoter
1794	0.5	1	352088	WT	Promoter	W30G	W30R	L28R	I94L	W30G	L28R
1795	0.5	1	352088	WT	W30G	W30R	I94L	Promoter	L28R	W30G	L28R
1796	0.5	1	352088	WT	W30G	W30R	I94L	Promoter	L28R	W30G	W30R
1797	0.5	1	352088	WT	Promoter	W30G	W30R	L28R	I94L	W30G	P21L
1798	0.5	1	352088	WT	W30G	W30R	Promoter	L28R	I94L	W30G	W30G
1799	0.5	1	352088	WT	W30G	W30R	I94L	Promoter	W30G	L28R	L28R
1800	0.5	1	352088	WT	W30G	Promoter	W30R	L28R	I94L	W30G	L28R
1801	0.5	1	352088	WT	W30G	W30R	I94L	W30G	Promoter	L28R	Promoter
1802	0.5	1	352088	WT	Promoter	W30G	W30R	L28R	W30G	I94L	I94L
1803	0.5	1	352088	WT	W30G	W30R	Promoter	L28R	W30G	I94L	W30R
1804	0.5	1	352088	WT	W30G	W30R	Promoter	I94L	W30G	L28R	I94L
1805	0.5	1	352088	WT	W30G	W30R	Promoter	L28R	I94L	W30G	I94L
1806	0.5	1	352088	WT	W30G	W30R	I94L	W30G	Promoter	L28R	P21L
1807	0.5	1	352088	WT	Promoter	W30G	W30R	I94L	L28R	W30G	L28R
1808	0.5	1	352088	WT	Promoter	W30G	W30R	L28R	I94L	W30G	Promoter
1809	0.5	1	352088	WT	W30G	W30R	Promoter	L28R	I94L	W30G	L28R
1810	0.5	1	352088	WT	W30G	W30R	I94L	Promoter	W30G	L28R	P21L
1811	0.5	1	352088	WT	W30G	Promoter	W30R	I94L	W30G	L28R	P21L
1812	0.5	1	352088	WT	W30G	W30R	I94L	Promoter	W30G	L28R	Promoter
1813	0.5	1	352088	WT	W30G	Promoter	W30R	L28R	I94L	W30G	W30R
1814	0.5	86	254889	WT	W30R	I94L	Promoter	L28R	W30R
1815	0.5	74	254889	WT	Promoter	L28R	I94L	W30R	P21L
1816	0.5	70	254889	WT	Promoter	I94L	L28R	W30R	L28R
1817	0.5	70	254889	WT	Promoter	L28R	W30R	I94L	L28R
1818	0.5	70	254889	WT	W30R	I94L	Promoter	L28R	P21L
1819	0.5	69	254889	WT	Promoter	I94L	W30R	L28R	I94L
1820	0.5	69	254889	WT	Promoter	W30R	I94L	L28R	I94L
1821	0.5	69	254889	WT	W30R	Promoter	I94L	L28R	Promoter
1822	0.5	69	254889	WT	Promoter	L28R	W30R	I94L	Promoter
1823	0.5	68	254889	WT	Promoter	L28R	I94L	W30R	W30R
1824	0.5	66	254889	WT	Promoter	W30R	L28R	I94L	Promoter
1825	0.5	65	254889	WT	W30R	Promoter	I94L	L28R	L28R
1826	0.5	65	254889	WT	W30R	I94L	Promoter	L28R	Promoter
1827	0.5	65	254889	WT	Promoter	I94L	W30R	L28R	P21L
1828	0.5	65	254889	WT	Promoter	W30R	I94L	L28R	L28R
1829	0.5	64	254889	WT	Promoter	I94L	W30R	L28R	L28R
1830	0.5	64	254889	WT	W30R	Promoter	I94L	L28R	P21L
1831	0.5	64	254889	WT	W30R	Promoter	L28R	I94L	L28R
1832	0.5	63	254889	WT	Promoter	I94L	W30R	L28R	Promoter
1833	0.5	63	254889	WT	Promoter	L28R	W30R	I94L	I94L
1834	0.5	63	254889	WT	Promoter	I94L	W30R	L28R	W30R
1835	0.5	63	254889	WT	Promoter	W30R	L28R	I94L	W30R
1836	0.5	62	254889	WT	W30R	Promoter	L28R	I94L	P21L
1837	0.5	61	254889	WT	Promoter	I94L	L28R	W30R	Promoter
1838	0.5	61	254889	WT	W30R	Promoter	L28R	I94L	Promoter
1839	0.5	60	254889	WT	W30R	I94L	Promoter	L28R	I94L
1840	0.5	60	254889	WT	Promoter	W30R	L28R	I94L	I94L
1841	0.5	59	254889	WT	W30R	Promoter	I94L	L28R	W30R
1842	0.5	59	254889	WT	Promoter	L28R	I94L	W30R	L28R
1843	0.5	59	254889	WT	Promoter	I94L	L28R	W30R	I94L
1844	0.5	58	254889	WT	Promoter	I94L	L28R	W30R	P21L
1845	0.5	58	254889	WT	Promoter	W30R	I94L	L28R	Promoter
1846	0.5	57	254889	WT	W30R	Promoter	I94L	L28R	I94L
1847	0.5	53	254889	WT	Promoter	L28R	I94L	W30R	I94L
1848	0.5	51	254889	WT	Promoter	W30R	I94L	L28R	P21L
1849	0.5	51	254889	WT	Promoter	W30R	L28R	I94L	L28R
1850	0.5	48	254889	WT	Promoter	I94L	L28R	W30R	W30R
1851	0.5	47	254889	WT	W30R	Promoter	L28R	I94L	W30R
1852	0.5	47	254889	WT	W30R	Promoter	L28R	I94L	I94L
1853	0.5	47	254889	WT	Promoter	W30R	I94L	L28R	W30R
1854	0.5	46	254889	WT	Promoter	L28R	W30R	I94L	W30R
1855	0.5	46	254889	WT	Promoter	L28R	I94L	W30R	Promoter
1856	0.5	46	254889	WT	Promoter	W30R	L28R	I94L	P21L
1857	0.5	45	254889	WT	Promoter	L28R	W30R	I94L	P21L
1858	0.5	43	254889	WT	W30R	I94L	Promoter	L28R	L28R
1859	0.5	15	254889	WT	W30G	Promoter	W30R	I94L	L28R	L28R
1860	0.5	15	254889	WT	W30G	W30R	Promoter	L28R	I94L	Promoter
1861	0.5	14	254889	WT	W30G	W30R	Promoter	L28R	I94L	W30R
1862	0.5	13	254889	WT	W30G	W30R	Promoter	I94L	L28R	P21L
1863	0.5	12	254889	WT	W30G	Promoter	W30R	L28R	I94L	Promoter
1864	0.5	12	254889	WT	W30G	W30R	Promoter	I94L	L28R	W30R
1865	0.5	12	254889	WT	Promoter	W30G	W30R	I94L	L28R	W30R
1866	0.5	11	254889	WT	W30G	W30R	Promoter	L28R	I94L	L28R
1867	0.5	11	254889	WT	W30G	W30R	Promoter	L28R	I94L	I94L
1868	0.5	11	254889	WT	W30G	Promoter	W30R	L28R	I94L	I94L
1869	0.5	10	254889	WT	W30G	Promoter	W30R	L28R	I94L	L28R
1870	0.5	10	254889	WT	W30G	Promoter	W30R	I94L	L28R	P21L
1871	0.5	10	254889	WT	Promoter	W30G	W30R	I94L	L28R	L28R
1872	0.5	10	254889	WT	Promoter	W30G	W30R	I94L	L28R	P21L
1873	0.5	9	254889	WT	W30G	W30R	Promoter	L28R	I94L	P21L
1874	0.5	9	254889	WT	W30G	W30R	I94L	Promoter	L28R	I94L
1875	0.5	9	254889	WT	W30G	W30R	I94L	Promoter	L28R	W30R
1876	0.5	9	254889	WT	W30G	Promoter	W30R	L28R	I94L	W30R
1877	0.5	9	254889	WT	W30G	Promoter	W30R	I94L	L28R	W30R
1878	0.5	8	254889	WT	W30G	W30R	Promoter	I94L	L28R	L28R
1879	0.5	8	254889	WT	Promoter	W30G	W30R	L28R	I94L	L28R
1880	0.5	8	254889	WT	W30G	W30R	Promoter	I94L	L28R	I94L
1881	0.5	8	254889	WT	W30G	Promoter	W30R	I94L	L28R	I94L
1882	0.5	8	254889	WT	Promoter	W30G	W30R	L28R	I94L	Promoter
1883	0.5	8	254889	WT	W30G	Promoter	W30R	L28R	I94L	P21L
1884	0.5	7	254889	WT	Promoter	W30G	W30R	I94L	L28R	Promoter
1885	0.5	7	254889	WT	Promoter	W30G	W30R	L28R	I94L	I94L
1886	0.5	7	254889	WT	W30G	W30R	I94L	Promoter	L28R	L28R
1887	0.5	6	254889	WT	Promoter	W30G	W30R	L28R	I94L	W30R
1888	0.5	6	254889	WT	Promoter	W30G	W30R	I94L	L28R	I94L
1889	0.5	5	254889	WT	W30G	W30R	Promoter	I94L	L28R	Promoter
1890	0.5	5	254889	WT	Promoter	W30G	W30R	L28R	I94L	P21L
1891	0.5	5	254889	WT	W30G	W30R	I94L	Promoter	L28R	Promoter
1892	0.5	5	254889	WT	W30G	W30R	I94L	Promoter	L28R	P21L
1893	0.5	3	254889	WT	W30G	Promoter	W30R	I94L	L28R	Promoter
1894	0.5	18	133657	WT	W30R	Promoter	P21L	I94L	A26T	W30R
1895	0.5	17	133657	WT	Promoter	W30R	I94L	A26T	P21L	A26T
1896	0.5	17	133657	WT	W30R	A26T	Promoter	P21L	I94L	W30R
1897	0.5	16	133657	WT	Promoter	I94L	A26T	P21L	W30R	W30R
1898	0.5	16	133657	WT	W30R	A26T	Promoter	I94L	P21L	L28R
1899	0.5	16	133657	WT	Promoter	I94L	A26T	W30R	P21L	W30R
1900	0.5	15	133657	WT	Promoter	I94L	W30R	P21L	A26T	Promoter
1901	0.5	14	133657	WT	W30R	Promoter	A26T	P21L	I94L	P21L
1902	0.5	14	133657	WT	W30R	Promoter	A26T	P21L	I94L	L28R
1903	0.5	13	133657	WT	W30R	A26T	I94L	Promoter	P21L	L28R
1904	0.5	13	133657	WT	Promoter	W30R	I94L	A26T	P21L	W30R
1905	0.5	13	133657	WT	W30R	I94L	A26T	Promoter	P21L	A26T
1906	0.5	13	133657	WT	W30R	Promoter	A26T	I94L	P21L	P21L
1907	0.5	13	133657	WT	Promoter	W30R	A26T	P21L	I94L	W30R
1908	0.5	12	133657	WT	W30R	Promoter	A26T	I94L	P21L	L28R
1909	0.5	12	133657	WT	Promoter	I94L	A26T	P21L	W30R	P21L
1910	0.5	12	133657	WT	W30R	Promoter	I94L	P21L	A26T	W30R
1911	0.5	12	133657	WT	Promoter	W30R	A26T	P21L	I94L	A26T
1912	0.5	12	133657	WT	W30R	Promoter	A26T	I94L	P21L	A26T
1913	0.5	12	133657	WT	W30R	I94L	A26T	Promoter	P21L	P21L
1914	0.5	12	133657	WT	Promoter	I94L	W30R	A26T	P21L	P21L
1915	0.5	12	133657	WT	Promoter	I94L	W30R	P21L	A26T	A26T
1916	0.5	12	133657	WT	W30R	Promoter	I94L	A26T	P21L	A26T
1917	0.5	12	133657	WT	W30R	P21L	Promoter	I94L	A26T	L28R
1918	0.5	12	133657	WT	W30R	I94L	A26T	Promoter	P21L	W30G
1919	0.5	12	133657	WT	W30R	P21L	Promoter	A26T	I94L	I94L
1920	0.5	12	133657	WT	W30R	P21L	Promoter	I94L	A26T	W30G
1921	0.5	12	133657	WT	Promoter	W30R	P21L	I94L	A26T	W30G
1922	0.5	12	133657	WT	Promoter	I94L	A26T	P21L	W30R	A26T
1923	0.5	11	133657	WT	W30R	I94L	Promoter	P21L	A26T	Promoter
1924	0.5	11	133657	WT	W30R	I94L	Promoter	A26T	P21L	P21L
1925	0.5	11	133657	WT	Promoter	W30R	P21L	A26T	I94L	P21L
1926	0.5	11	133657	WT	W30R	P21L	Promoter	A26T	I94L	A26T
1927	0.5	11	133657	WT	Promoter	W30R	I94L	A26T	P21L	I94L
1928	0.5	11	133657	WT	W30R	Promoter	A26T	I94L	P21L	Promoter
1929	0.5	11	133657	WT	W30R	Promoter	P21L	I94L	A26T	A26T
1930	0.5	11	133657	WT	W30R	I94L	Promoter	A26T	P21L	A26T
1931	0.5	11	133657	WT	W30R	Promoter	A26T	I94L	P21L	W30R
1932	0.5	11	133657	WT	W30R	Promoter	P21L	I94L	A26T	Promoter
1933	0.5	11	133657	WT	W30R	Promoter	P21L	A26T	I94L	W30R
1934	0.5	11	133657	WT	W30R	A26T	Promoter	P21L	I94L	Promoter
1935	0.5	11	133657	WT	W30R	Promoter	I94L	A26T	P21L	L28R
1936	0.5	10	133657	WT	W30R	Promoter	A26T	P21L	I94L	Promoter
1937	0.5	10	133657	WT	W30R	Promoter	A26T	I94L	P21L	I94L
1938	0.5	10	133657	WT	W30R	A26T	I94L	Promoter	P21L	A26T
1939	0.5	10	133657	WT	W30R	I94L	Promoter	A26T	P21L	L28R
1940	0.5	10	133657	WT	W30R	Promoter	I94L	A26T	P21L	W30G
1941	0.5	10	133657	WT	Promoter	W30R	I94L	P21L	A26T	A26T
1942	0.5	10	133657	WT	Promoter	W30R	I94L	A26T	P21L	L28R
1943	0.5	10	133657	WT	W30R	P21L	Promoter	A26T	I94L	Promoter
1944	0.5	10	133657	WT	Promoter	I94L	A26T	W30R	P21L	L28R
1945	0.5	10	133657	WT	W30R	Promoter	I94L	A26T	P21L	Promoter
1946	0.5	10	133657	WT	Promoter	W30R	P21L	I94L	A26T	P21L
1947	0.5	10	133657	WT	W30R	Promoter	A26T	I94L	P21L	W30G
1948	0.5	10	133657	WT	Promoter	W30R	A26T	I94L	P21L	A26T
1949	0.5	10	133657	WT	Promoter	W30R	P21L	A26T	I94L	A26T
1950	0.5	10	133657	WT	W30R	Promoter	A26T	P21L	I94L	A26T
1951	0.5	10	133657	WT	Promoter	I94L	W30R	A26T	P21L	W30G
1952	0.5	10	133657	WT	W30R	Promoter	A26T	P21L	I94L	I94L
1953	0.5	10	133657	WT	W30R	A26T	I94L	Promoter	P21L	Promoter
1954	0.5	10	133657	WT	Promoter	W30R	I94L	A26T	P21L	W30G
1955	0.5	10	133657	WT	Promoter	W30R	P21L	A26T	I94L	Promoter
1956	0.5	10	133657	WT	W30R	Promoter	P21L	A26T	I94L	P21L
1957	0.5	9	133657	WT	Promoter	W30R	A26T	I94L	P21L	P21L
1958	0.5	9	133657	WT	Promoter	I94L	W30R	P21L	A26T	W30G
1959	0.5	9	133657	WT	W30R	A26T	Promoter	I94L	P21L	I94L
1960	0.5	9	133657	WT	Promoter	I94L	A26T	W30R	P21L	A26T
1961	0.5	9	133657	WT	Promoter	W30R	I94L	P21L	A26T	L28R
1962	0.5	9	133657	WT	W30R	Promoter	P21L	I94L	A26T	I94L
1963	0.5	9	133657	WT	W30R	I94L	Promoter	A26T	P21L	W30R
1964	0.5	9	133657	WT	W30R	Promoter	P21L	A26T	I94L	I94L
1965	0.5	9	133657	WT	W30R	Promoter	I94L	P21L	A26T	I94L
1966	0.5	9	133657	WT	Promoter	I94L	P21L	A26T	W30R	L28R
1967	0.5	9	133657	WT	Promoter	I94L	A26T	P21L	W30R	W30G
1968	0.5	9	133657	WT	Promoter	W30R	A26T	I94L	P21L	W30G
1969	0.5	9	133657	WT	Promoter	I94L	W30R	P21L	A26T	I94L
1970	0.5	9	133657	WT	W30R	A26T	Promoter	P21L	I94L	I94L
1971	0.5	9	133657	WT	Promoter	W30R	P21L	I94L	A26T	Promoter
1972	0.5	9	133657	WT	W30R	A26T	Promoter	I94L	P21L	P21L
1973	0.5	9	133657	WT	Promoter	I94L	A26T	P21L	W30R	Promoter
1974	0.5	9	133657	WT	W30R	I94L	Promoter	P21L	A26T	W30G
1975	0.5	9	133657	WT	Promoter	W30R	P21L	A26T	I94L	W30G
1976	0.5	9	133657	WT	W30R	Promoter	I94L	A26T	P21L	W30R
1977	0.5	9	133657	WT	W30R	Promoter	I94L	P21L	A26T	Promoter
1978	0.5	9	133657	WT	Promoter	I94L	A26T	W30R	P21L	I94L
1979	0.5	9	133657	WT	Promoter	W30R	A26T	P21L	I94L	L28R
1980	0.5	9	133657	WT	Promoter	I94L	W30R	P21L	A26T	L28R
1981	0.5	9	133657	WT	Promoter	I94L	P21L	A26T	W30R	W30G
1982	0.5	9	133657	WT	W30R	Promoter	P21L	A26T	I94L	Promoter
1983	0.5	9	133657	WT	W30R	Promoter	P21L	I94L	A26T	P21L
1984	0.5	9	133657	WT	Promoter	I94L	P21L	A26T	W30R	Promoter
1985	0.5	9	133657	WT	W30R	P21L	Promoter	I94L	A26T	Promoter
1986	0.5	8	133657	WT	W30R	Promoter	I94L	P21L	A26T	P21L
1987	0.5	8	133657	WT	W30R	A26T	Promoter	P21L	I94L	A26T
1988	0.5	8	133657	WT	W30R	Promoter	I94L	A26T	P21L	I94L
1989	0.5	8	133657	WT	Promoter	I94L	W30R	A26T	P21L	L28R
1990	0.5	8	133657	WT	Promoter	W30R	I94L	A26T	P21L	Promoter
1991	0.5	8	133657	WT	Promoter	I94L	P21L	A26T	W30R	A26T
1992	0.5	8	133657	WT	Promoter	W30R	P21L	A26T	I94L	W30R
1993	0.5	8	133657	WT	Promoter	W30R	P21L	A26T	I94L	I94L
1994	0.5	8	133657	WT	Promoter	W30R	P21L	I94L	A26T	A26T
1995	0.5	8	133657	WT	W30R	I94L	A26T	Promoter	P21L	I94L
1996	0.5	8	133657	WT	Promoter	I94L	W30R	A26T	P21L	W30R
1997	0.5	8	133657	WT	W30R	Promoter	P21L	A26T	I94L	L28R
1998	0.5	8	133657	WT	Promoter	W30R	P21L	I94L	A26T	W30R
1999	0.5	8	133657	WT	Promoter	I94L	A26T	W30R	P21L	Promoter
[truncated: 1,277 more rows]

## Sheet: Simulation without Promoter
#	Fitness_Threshold	Times_seen	Resistance_Reached (nM)	Starting Genotype	Mutation-1	Mutation-2	Mutation-3	Mutation-4	Mutation-5	Mutation-6	Mutation-7	Mutation-8	Mutation-9
1	0.5	794	32402	WT	W30G	A26T	I94L	L28R
2	0.5	793	32402	WT	W30G	A26T	I94L	A26T
3	0.5	790	32402	WT	W30G	I94L	A26T	P21L
4	0.5	772	32402	WT	W30G	A26T	I94L	P21L
5	0.5	770	32402	WT	W30G	I94L	A26T	A26T
6	0.5	770	32402	WT	W30G	I94L	A26T	W30R
7	0.5	770	32402	WT	W30G	A26T	I94L	I94L
8	0.5	762	32402	WT	W30G	I94L	A26T	L28R
9	0.5	758	32402	WT	W30G	A26T	I94L	W30G
10	0.5	753	32402	WT	W30G	A26T	I94L	W30R
11	0.5	752	32402	WT	W30G	I94L	A26T	I94L
12	0.5	746	32402	WT	W30G	I94L	A26T	W30G
13	0.5	155	32402	WT	W30R	A26T	W30G	I94L	W30R
14	0.5	152	32402	WT	W30R	I94L	W30G	A26T	A26T
15	0.5	146	32402	WT	W30R	I94L	A26T	W30G	P21L
16	0.5	145	32402	WT	W30R	I94L	A26T	W30G	I94L
17	0.5	134	32402	WT	W30R	I94L	A26T	W30G	A26T
18	0.5	134	32402	WT	W30R	A26T	I94L	W30G	A26T
19	0.5	134	32402	WT	W30R	A26T	W30G	I94L	P21L
20	0.5	132	32402	WT	W30R	I94L	W30G	A26T	W30R
21	0.5	131	32402	WT	W30R	A26T	W30G	I94L	A26T
22	0.5	128	32402	WT	W30R	I94L	A26T	W30G	W30G
23	0.5	125	32402	WT	W30R	A26T	I94L	W30G	I94L
24	0.5	124	32402	WT	W30R	I94L	A26T	W30G	W30R
25	0.5	124	32402	WT	W30R	A26T	I94L	W30G	L28R
26	0.5	123	32402	WT	W30R	I94L	W30G	A26T	I94L
27	0.5	122	32402	WT	W30R	I94L	A26T	W30G	L28R
28	0.5	120	32402	WT	W30R	I94L	W30G	A26T	W30G
29	0.5	119	32402	WT	W30R	A26T	I94L	W30G	P21L
30	0.5	117	32402	WT	W30R	A26T	W30G	I94L	L28R
31	0.5	117	32402	WT	W30R	A26T	I94L	W30G	W30R
32	0.5	117	32402	WT	W30R	A26T	W30G	I94L	I94L
33	0.5	117	32402	WT	W30R	A26T	I94L	W30G	W30G
34	0.5	114	32402	WT	W30R	A26T	W30G	I94L	W30G
35	0.5	108	32402	WT	W30R	I94L	W30G	A26T	L28R
36	0.5	105	32402	WT	W30R	I94L	W30G	A26T	P21L
37	0.5	29	32402	WT	W30G	W30R	I94L	W30G	A26T	A26T
38	0.5	27	32402	WT	W30G	W30R	A26T	I94L	W30G	L28R
39	0.5	26	32402	WT	W30G	W30R	I94L	W30G	A26T	W30R
40	0.5	25	32402	WT	W30G	W30R	I94L	W30G	A26T	P21L
41	0.5	25	32402	WT	W30G	W30R	A26T	W30G	I94L	P21L
42	0.5	24	32402	WT	W30G	W30R	I94L	A26T	W30G	W30R
43	0.5	23	32402	WT	W30G	W30R	A26T	W30G	I94L	A26T
44	0.5	23	32402	WT	W30G	W30R	A26T	I94L	W30G	A26T
45	0.5	23	32402	WT	W30G	W30R	A26T	W30G	I94L	W30R
46	0.5	22	32402	WT	W30G	W30R	A26T	W30G	I94L	I94L
47	0.5	22	32402	WT	W30G	W30R	I94L	W30G	A26T	I94L
48	0.5	21	32402	WT	W30G	W30R	I94L	W30G	A26T	W30G
49	0.5	21	32402	WT	W30G	W30R	I94L	A26T	W30G	I94L
50	0.5	21	32402	WT	W30G	W30R	I94L	W30G	A26T	L28R
51	0.5	21	32402	WT	W30G	W30R	I94L	A26T	W30G	L28R
52	0.5	19	32402	WT	W30G	W30R	A26T	W30G	I94L	L28R
53	0.5	19	32402	WT	W30G	W30R	I94L	A26T	W30G	P21L
54	0.5	19	32402	WT	W30G	W30R	I94L	A26T	W30G	A26T
55	0.5	19	32402	WT	W30G	W30R	A26T	I94L	W30G	I94L
56	0.5	16	32402	WT	W30G	W30R	A26T	I94L	W30G	W30G
57	0.5	15	32402	WT	W30G	W30R	A26T	W30G	I94L	W30G
58	0.5	13	32402	WT	W30G	W30R	A26T	I94L	W30G	P21L
59	0.5	12	32402	WT	W30G	W30R	A26T	I94L	W30G	W30R
60	0.5	10	32402	WT	W30G	W30R	I94L	A26T	W30G	W30G
61	0.5	811	8864.7	WT	W30R	A26T	I94L	P21L
62	0.5	797	8864.7	WT	W30R	I94L	A26T	I94L
63	0.5	782	8864.7	WT	W30R	A26T	I94L	W30R
64	0.5	782	8864.7	WT	W30R	I94L	A26T	A26T
65	0.5	773	8864.7	WT	W30R	A26T	I94L	I94L
66	0.5	758	8864.7	WT	W30R	I94L	A26T	W30R
67	0.5	755	8864.7	WT	W30R	A26T	I94L	A26T
68	0.5	750	8864.7	WT	W30R	I94L	A26T	P21L
69	0.5	732	8864.7	WT	W30R	A26T	I94L	L28R
70	0.5	728	8864.7	WT	W30R	I94L	A26T	L28R
71	0.5	144	8864.7	WT	W30G	W30R	A26T	I94L	W30R
72	0.5	144	8864.7	WT	W30G	W30R	I94L	A26T	P21L
73	0.5	143	8864.7	WT	W30G	W30R	I94L	A26T	L28R
74	0.5	141	8864.7	WT	W30G	W30R	A26T	I94L	L28R
75	0.5	140	8864.7	WT	W30G	W30R	A26T	I94L	A26T
76	0.5	130	8864.7	WT	W30G	W30R	I94L	A26T	W30R
77	0.5	130	8864.7	WT	W30G	W30R	I94L	A26T	A26T
78	0.5	114	8864.7	WT	W30G	W30R	A26T	I94L	I94L
79	0.5	113	8864.7	WT	W30G	W30R	A26T	I94L	P21L
80	0.5	108	8864.7	WT	W30G	W30R	I94L	A26T	I94L
81	0.5	4662	6558	WT	W30G	I94L	W30R
82	0.5	4659	6558	WT	W30G	I94L	P21L
83	0.5	4599	6558	WT	W30G	I94L	I94L
84	0.5	4592	6558	WT	W30G	I94L	L28R
85	0.5	4589	6558	WT	W30G	I94L	W30G
86	0.5	801	6558	WT	W30R	I94L	W30G	W30R
87	0.5	765	6558	WT	W30R	I94L	W30G	L28R
88	0.5	753	6558	WT	W30R	I94L	W30G	W30G
89	0.5	752	6558	WT	W30R	I94L	W30G	P21L
90	0.5	692	6558	WT	W30R	I94L	W30G	I94L
91	0.5	132	6558	WT	W30G	W30R	I94L	W30G	P21L
92	0.5	128	6558	WT	W30G	W30R	I94L	W30G	W30G
93	0.5	124	6558	WT	W30G	W30R	I94L	W30G	I94L
94	0.5	121	6558	WT	W30G	W30R	I94L	W30G	L28R
95	0.5	116	6558	WT	W30G	W30R	I94L	W30G	W30R
96	0.5	4700	503.481	WT	W30R	P21L	P21L
97	0.5	4667	503.481	WT	W30R	P21L	A26T
98	0.5	4663	503.481	WT	W30R	P21L	L28R
99	0.5	4647	503.481	WT	W30R	P21L	W30R
100	0.5	4630	503.481	WT	W30R	P21L	I94L
101	0.5	4595	503.481	WT	W30R	P21L	W30G
102	0.5	800	503.481	WT	W30G	W30R	P21L	A26T
103	0.5	773	503.481	WT	W30G	W30R	P21L	L28R
104	0.5	769	503.481	WT	W30G	W30R	P21L	I94L
105	0.5	748	503.481	WT	W30G	W30R	P21L	P21L
106	0.5	744	503.481	WT	W30G	W30R	P21L	W30R
107	0.5	732	503.481	WT	W30G	W30R	P21L	W30G
108	0.5	4752	427.432	WT	W30G	A26T	W30R
109	0.5	4662	427.432	WT	W30G	A26T	L28R
110	0.5	4620	427.432	WT	W30G	A26T	A26T
111	0.5	4576	427.432	WT	W30G	A26T	W30G
112	0.5	4515	427.432	WT	W30G	A26T	P21L
113	0.5	768	427.432	WT	W30R	A26T	W30G	W30R
114	0.5	759	427.432	WT	W30R	A26T	W30G	W30G
115	0.5	759	427.432	WT	W30R	A26T	W30G	A26T
116	0.5	749	427.432	WT	W30R	A26T	W30G	P21L
117	0.5	737	427.432	WT	W30R	A26T	W30G	L28R
118	0.5	134	427.432	WT	W30G	W30R	A26T	W30G	A26T
119	0.5	134	427.432	WT	W30G	W30R	A26T	W30G	W30R
120	0.5	127	427.432	WT	W30G	W30R	A26T	W30G	P21L
121	0.5	126	427.432	WT	W30G	W30R	A26T	W30G	W30G
122	0.5	125	427.432	WT	W30G	W30R	A26T	W30G	L28R
123	0.5	4708	204.061	WT	W30R	I94L	L28R
124	0.5	4647	204.061	WT	W30R	I94L	W30R
125	0.5	4643	204.061	WT	W30R	I94L	P21L
126	0.5	4606	204.061	WT	W30R	I94L	I94L
127	0.5	818	204.061	WT	W30G	W30R	I94L	L28R
128	0.5	795	204.061	WT	W30G	W30R	I94L	W30R
129	0.5	769	204.061	WT	W30G	W30R	I94L	I94L
130	0.5	751	204.061	WT	W30G	W30R	I94L	P21L
131	0.5	4731	203.736	WT	W30R	A26T	A26T
132	0.5	4625	203.736	WT	W30R	A26T	W30R
133	0.5	4613	203.736	WT	W30R	A26T	P21L
134	0.5	4484	203.736	WT	W30R	A26T	L28R
135	0.5	815	203.736	WT	W30G	W30R	A26T	L28R
136	0.5	758	203.736	WT	W30G	W30R	A26T	P21L
137	0.5	747	203.736	WT	W30G	W30R	A26T	A26T
138	0.5	744	203.736	WT	W30G	W30R	A26T	W30R
139	0.5	28067	67.6073	WT	W30R	L28R
140	0.5	27790	67.6073	WT	W30R	W30R
141	0.5	27710	67.6073	WT	W30R	W30G
142	0.5	4693	67.6073	WT	W30G	W30R	W30R
143	0.5	4693	67.6073	WT	W30G	W30R	W30G
144	0.5	4531	67.6073	WT	W30G	W30R	L28R
145	0.5	27975	26.7147	WT	W30G	L28R
146	0.5	27870	26.7147	WT	W30G	P21L
147	0.5	27823	26.7147	WT	W30G	W30G
148	0.5	166779	24.705	WT	P21L
149	0.5	166665	24.705	WT	I94L
150	0.5	166497	24.705	WT	A26T
151	0.5	166414	24.705	WT	L28R
