# Supplementary material for: High-Order Epistasis in Catalytic Power of Dihydrofolate Reductase Gives Rise to a Rugged Fitness Landscape in the Presence of Trimethoprim Selection
Source: Mol Biol Evol. 2019 Apr 15;36(7):1533–50. doi: 10.1093/molbev/msz086 (PMC6573477; doi:10.1093/molbev/msz086)
Supplement: Supplement_Material_msz086 [file supplement_material_msz086.zip › Table-S7.xlsx]

## Sheet: First CDS
Mutation	# of Times Observed as First Aminoacid Replacement (out of 28)	# of Times Observed in Final Genotype (out of 28)
W30R/G/C/Y	22	17
L28R	12	20
D27E	9	8
P21L/Q	7	5
F153S/V/L	5	9
I94L	3	3
R98P	2	3
I5F	1	0
A26T/S	0	15
M20I	0	0

## Sheet: Morbidostat Trajectories
		Mutational Order
Replicate	Dilution Rate	1	2	3	4
1	0.3	Promoter	L28R	A26T
2	0.3	D27E	Promoter	F153S
3	0.3	Promoter	F153S	D27E
4	0.3	Promoter	D27E	F153V	L28R
5	0.3	Promoter	W30R	I94L	A26T
6	0.3	Promoter	W30G	A26T	L28R
7	0.3	Promoter	D27E	F153S
8	0.3	Promoter	R98P	L28R
9	0.3	Promoter	F153S	D27E
10	0.3	Promoter	P21Q	W30R	A26T
11	0.3	Promoter	P21Q	W30C	A26T
12	0.3	Promoter	W30C	D27E	W30Y
13	0.3	Promoter	W30C	W30Y	L28R
14	0.3	Promoter	L28R	W30R
1	0.6	Promoter	L28R	A26T
2	0.6	Promoter	F153S	L28R
3	0.6	Promoter	F153S	L28R
4	0.6	Promoter	L28R	F153S
5	0.6	Promoter	W30R	A26T	R98P
6	0.6	Promoter	L28R	A26T
7	0.6	Promoter	L28R	F153S
8	0.6	Promoter	L28R	R98P
9	0.6	Promoter	L28R
10	0.6	Promoter	D27E	L28R	W30Y
11	0.6	Promoter	L28R	W30R
12	0.6	Promoter	L28R	W30R
13	0.6	Promoter	L28R	W30R
14	0.6	Promoter	W30R	L28R
